# Supplementary material for: Crystal structure of (3,5-di­chloro-2-hy­droxy­phen­yl){1-[(naphthalen-1-yl)carbon­yl]-1H-pyrazol-4-yl}methanone
Source: Acta Crystallogr Sect E Struct Rep Online. 2014 Nov 19;70(Pt 12):522–4. doi: 10.1107/S1600536814024684 (PMC4257447; doi:10.1107/S1600536814024684)
Supplement: Supplementary file 1 [file e-70-00522-sup1.cif]

##############################################################################
#                                                                            #
# This CIF contains the data in a paper accepted for publication in          #
# Acta Crystallographica Section E. It conforms to the requirements of       #
# Notes for Authors for Acta Crystallographica Section E, and has been       #
# peer reviewed under the auspices of the IUCr Commission on Journals.       #
#                                                                            #
# Full details of the Crystallographic Information File format               #
# are given in the paper "The Crystallographic Information File (CIF):       #
# a New Standard Archive File for Crystallography" by S. R. Hall, F. H.      #
# Allen and I. D. Brown [Acta Cryst. (1991), A47, 655-685].                  #
#                                                                            #
# The current version of the core CIF dictionary is obtainable from          #
# ftp://ftp.iucr.org/pub/cif_core.dic.                                       #
#                                                                            #
# Software is freely available for graphical display of the structure(s)     #
# in this CIF. For information consult the CIF software page                 #
# http://www.iucr.org/resources/cif/software.                                #
#                                                                            #
# This file may be used for bona fide research purposes within the           #
# scientific community so long as proper attribution is given to the journal # 
# article from which it was obtained.                                        #
#                                                                            #
##############################################################################
data_General
_audit_creation_method     'by CrystalStructure 4.0'
_journal_date_recd_electronic     2014-08-18
_journal_date_accepted     2014-11-10
_journal_name_full     'Acta Crystallographica, Section E'
_journal_year     2014
_journal_volume     70
_journal_issue     12
_journal_page_first     522
_journal_page_last     524
_journal_paper_category     GO
_journal_paper_doi     10.1107/S1600536814024684
_journal_coeditor_code     HB7275
_publ_contact_author_name     'Yoshinobu Ishikawa'
_publ_contact_author_address
;
School of Pharmaceutical Sciences
University of Shizuoka
52-1 Yada, Suruga-ku
Shizuoka 422-8526
Japan
;
_publ_contact_author_email     'ishi206@u-shizuoka-ken.ac.jp'
_publ_contact_author_fax     '+81-542645645'
_publ_contact_author_phone     '+81-542645645'
_publ_section_title
;\
Crystal structure of
(3,5-dichloro-2-hydroxyphenyl){1-[(naphthalen-1-yl)carbonyl]-1<i>H</i>-\
pyrazol-4-yl}methanone
;
loop_
    _publ_author_name
    _publ_author_footnote
    _publ_author_address
    'Ishikawa, Yoshinobu' .
;
School of Pharmaceutical Sciences
University of Shizuoka
52-1 Yada, Suruga-ku, Shizuoka 422-8526
Japan
;
    'Motohashi, Yuya' .
;
School of Pharmaceutical Sciences
University of Shizuoka
52-1 Yada, Suruga-ku, Shizuoka 422-8526
Japan
;
_publ_section_synopsis
;
The title compound is a 1,4-diaroyl pyrazole derivative and has three aromatic
rings. In the crystal, molecules are linked through stacking interactions
between the pyrazole rings and between the naphthalene and phenyl rings, and
through intermolecular C---H...O hydrogen bonds to form inversion dimers.
;
data_I
_database_code_depnum_ccdc_archive     'CCDC 1033534'
_chemical_name_systematic
;\
(3,5-Dichloro-2-hydroxyphenyl){1-[(naphthalen-1-yl)carbonyl]-1<i>H</i>-\
pyrazol-4-yl}methanone
;
_chemical_formula_moiety     'C21 H12 Cl2 N2 O3'
_chemical_formula_sum     'C21 H12 Cl2 N2 O3'
_chemical_formula_iupac     'C21 H12 Cl2 N2 O3'
_chemical_formula_weight     411.24
_chemical_melting_point     ?
_symmetry_cell_setting     triclinic
_symmetry_space_group_name_H-M     'P -1'
_symmetry_space_group_name_Hall     '-P 1'
loop_
    _symmetry_equiv_pos_site_id
    _symmetry_equiv_pos_as_xyz
    1 '+X,+Y,+Z'
    2 '-X,-Y,-Z'
_cell_length_a     7.342(7)
_cell_length_b     8.807(4)
_cell_length_c     14.861(5)
_cell_angle_alpha     75.49(3)
_cell_angle_beta     76.88(5)
_cell_angle_gamma     70.51(5)
_cell_volume     866.1(9)
_cell_formula_units_Z     2
_cell_measurement_reflns_used     15
_cell_measurement_theta_min     15.04
_cell_measurement_theta_max     17.24
_cell_measurement_temperature     100
_exptl_crystal_description     plate
_exptl_crystal_colour     colorless
_exptl_crystal_size_max     0.40
_exptl_crystal_size_mid     0.12
_exptl_crystal_size_min     0.05
_exptl_crystal_density_diffrn     1.577
_exptl_crystal_density_meas     ?
_exptl_crystal_density_method     'not measured'
_exptl_crystal_F_000     420.00
_exptl_absorpt_coefficient_mu     0.402
_exptl_absorpt_correction_type     none
_diffrn_ambient_temperature     100
_diffrn_radiation_type     'Mo K\a'
_diffrn_radiation_wavelength     0.71069
_diffrn_measurement_device_type     'Rigaku AFC-7R'
_diffrn_measurement_method     \w-2\q
_diffrn_reflns_number     4892
_diffrn_reflns_av_R_equivalents     0.0507
_diffrn_reflns_theta_max     27.53
_diffrn_reflns_theta_full     27.53
_diffrn_measured_fraction_theta_max     0.997
_diffrn_measured_fraction_theta_full     0.997
_diffrn_reflns_limit_h_min     -9
_diffrn_reflns_limit_h_max     5
_diffrn_reflns_limit_k_min     -11
_diffrn_reflns_limit_k_max     10
_diffrn_reflns_limit_l_min     -19
_diffrn_reflns_limit_l_max     18
_diffrn_standards_number     3
_diffrn_standards_interval_count     150
_diffrn_standards_decay_%     0.141
_refine_special_details
;
Refinement was performed using all reflections. The weighted <i>R</i>-factor
(<i>wR</i>) and goodness of fit (<i>S</i>) are based on <i>F</i>^2^.
<i>R</i>-factor (gt) are based on <i>F</i>. The threshold expression of
<i>F</i>^2^ > 2.0\s(<i>F</i>^2^) is used only for calculating <i>R</i>-factor
(gt).
;
_reflns_number_total     3992
_reflns_number_gt     2316
_reflns_threshold_expression     F^2^>2\s(F^2^)
_refine_ls_structure_factor_coef     Fsqd
_refine_ls_R_factor_gt     0.0590
_refine_ls_wR_factor_ref     0.1631
_refine_ls_goodness_of_fit_ref     1.006
_refine_ls_number_reflns     3992
_refine_ls_number_parameters     254
_refine_ls_number_restraints     0
_refine_ls_hydrogen_treatment     constr
_refine_ls_weighting_scheme     calc
_refine_ls_weighting_details
                    'w = 1/[\s^2^(Fo^2^)+(0.0752P)^2^] where P=(Fo^2^+2Fc^2^)/3'
_atom_sites_solution_hydrogens     geom
_atom_sites_solution_primary     direct
_atom_sites_solution_secondary     difmap
_refine_ls_shift/su_max     0.000
_refine_diff_density_max     0.650
_refine_diff_density_min     -0.570
_refine_ls_extinction_method     none
_refine_ls_extinction_coef     ?
loop_
    _atom_type_symbol
    _atom_type_description
    _atom_type_scat_dispersion_real
    _atom_type_scat_dispersion_imag
    _atom_type_scat_source
    'C' 'C' 0.0033 0.0016
;
International Tables for Crystallography
(1992, Vol. C, Tables 4.2.6.8 and 6.1.1.4)
;
    'H' 'H' 0.0000 0.0000
;
International Tables for Crystallography
(1992, Vol. C, Table 6.1.1.4)
;
    'N' 'N' 0.0061 0.0033
;
International Tables for Crystallography
(1992, Vol. C, Tables 4.2.6.8 and 6.1.1.4)
;
    'O' 'O' 0.0106 0.0060
;
International Tables for Crystallography
(1992, Vol. C, Tables 4.2.6.8 and 6.1.1.4)
;
    'Cl' 'Cl' 0.1484 0.1585
;
International Tables for Crystallography
(1992, Vol. C, Tables 4.2.6.8 and 6.1.1.4)
;
_computing_data_collection
;
<i>WinAFC</i> (Rigaku, 1999)
;
_computing_cell_refinement
;
<i>WinAFC</i> (Rigaku, 1999)
;
_computing_data_reduction
;
<i>WinAFC</i> (Rigaku, 1999)
;
_computing_structure_solution
;
SIR2008 (Burla <i>et al.</i>,  2007)
;
_computing_structure_refinement
;
SHELXL97 (Sheldrick, 2008)
;
_computing_molecular_graphics
;
CrystalStructure (Rigaku, 2010)
;
_computing_publication_material
;
CrystalStructure (Rigaku, 2010)
;
loop_
    _atom_site_type_symbol
    _atom_site_label
    _atom_site_fract_x
    _atom_site_fract_y
    _atom_site_fract_z
    _atom_site_U_iso_or_equiv
    _atom_site_adp_type
    _atom_site_calc_flag
    _atom_site_refinement_flags
    _atom_site_occupancy
    _atom_site_symmetry_multiplicity
    _atom_site_disorder_assembly
    _atom_site_disorder_group
    Cl Cl1 1.19340(16) 0.01726(12) -0.42044(7) 0.0251(3) Uani d . 1.0 2 . .
    Cl Cl2 0.99842(15) 0.61336(11) -0.33214(7) 0.0209(3) Uani d . 1.0 2 . .
    O O1 1.0166(5) -0.0798(3) -0.22817(19) 0.0202(7) Uani d . 1.0 2 . .
    O O2 0.7994(4) -0.0183(4) -0.07181(19) 0.0199(6) Uani d . 1.0 2 . .
    O O3 0.8243(5) 0.5545(4) 0.10106(19) 0.0244(7) Uani d . 1.0 2 . .
    N N1 0.5085(5) 0.3295(4) 0.1019(3) 0.0175(7) Uani d . 1.0 2 . .
    N N2 0.6723(5) 0.3817(4) 0.0846(2) 0.0140(7) Uani d . 1.0 2 . .
    C C1 0.9146(6) 0.1862(5) -0.1837(3) 0.0145(8) Uani d . 1.0 2 . .
    C C2 1.0070(6) 0.0793(5) -0.2486(3) 0.0155(8) Uani d . 1.0 2 . .
    C C3 1.0896(6) 0.1441(5) -0.3387(3) 0.0162(8) Uani d . 1.0 2 . .
    C C4 1.0860(6) 0.3057(5) -0.3643(3) 0.0189(9) Uani d . 1.0 2 . .
    C C5 0.9990(6) 0.4094(5) -0.2991(3) 0.0161(8) Uani d . 1.0 2 . .
    C C6 0.9122(6) 0.3522(5) -0.2108(3) 0.0149(8) Uani d . 1.0 2 . .
    C C7 0.8156(6) 0.1231(5) -0.0911(3) 0.0158(8) Uani d . 1.0 2 . .
    C C8 0.7275(6) 0.2275(5) -0.0197(3) 0.0145(8) Uani d . 1.0 2 . .
    C C9 0.5447(6) 0.2354(5) 0.0396(3) 0.0177(8) Uani d . 1.0 2 . .
    C C10 0.8039(6) 0.3241(5) 0.0109(3) 0.0169(8) Uani d . 1.0 2 . .
    C C11 0.7010(6) 0.4863(5) 0.1363(3) 0.0167(8) Uani d . 1.0 2 . .
    C C12 0.5799(6) 0.4989(5) 0.2304(3) 0.0138(8) Uani d . 1.0 2 . .
    C C13 0.5421(6) 0.3616(5) 0.2882(3) 0.0154(8) Uani d . 1.0 2 . .
    C C14 0.4469(6) 0.3640(5) 0.3814(3) 0.0173(8) Uani d . 1.0 2 . .
    C C15 0.3854(6) 0.5064(5) 0.4145(3) 0.0162(8) Uani d . 1.0 2 . .
    C C16 0.3530(6) 0.8001(5) 0.3932(3) 0.0170(8) Uani d . 1.0 2 . .
    C C17 0.3845(7) 0.9404(5) 0.3393(3) 0.0236(10) Uani d . 1.0 2 . .
    C C18 0.4877(6) 0.9396(5) 0.2466(3) 0.0208(9) Uani d . 1.0 2 . .
    C C19 0.5538(6) 0.8003(5) 0.2102(3) 0.0188(9) Uani d . 1.0 2 . .
    C C20 0.4198(6) 0.6516(5) 0.3576(3) 0.0148(8) Uani d . 1.0 2 . .
    C C21 0.5229(6) 0.6510(5) 0.2634(3) 0.0135(8) Uani d . 1.0 2 . .
    H H1 1.1422 0.3469 -0.4259 0.0227 Uiso calc R 1.0 2 . .
    H H2 0.8500 0.4248 -0.1678 0.0179 Uiso calc R 1.0 2 . .
    H H3 0.9394 -0.0983 -0.1784 0.0243 Uiso calc R 1.0 2 . .
    H H4 0.4580 0.1792 0.0349 0.0212 Uiso calc R 1.0 2 . .
    H H5 0.9252 0.3466 -0.0144 0.0203 Uiso calc R 1.0 2 . .
    H H6 0.5812 0.2626 0.2649 0.0185 Uiso calc R 1.0 2 . .
    H H7 0.4255 0.2666 0.4211 0.0207 Uiso calc R 1.0 2 . .
    H H8 0.3180 0.5081 0.4771 0.0195 Uiso calc R 1.0 2 . .
    H H9 0.2853 0.8005 0.4557 0.0203 Uiso calc R 1.0 2 . .
    H H10 0.3375 1.0389 0.3637 0.0284 Uiso calc R 1.0 2 . .
    H H11 0.5112 1.0379 0.2091 0.0250 Uiso calc R 1.0 2 . .
    H H12 0.6224 0.8032 0.1477 0.0225 Uiso calc R 1.0 2 . .
loop_
    _atom_site_aniso_label
    _atom_site_aniso_U_11
    _atom_site_aniso_U_22
    _atom_site_aniso_U_33
    _atom_site_aniso_U_12
    _atom_site_aniso_U_13
    _atom_site_aniso_U_23
    Cl1 0.0301(6) 0.0222(5) 0.0197(5) -0.0007(5) -0.0007(5) -0.0105(4)
    Cl2 0.0231(6) 0.0147(5) 0.0260(6) -0.0075(4) -0.0069(4) -0.0004(4)
    O1 0.0260(17) 0.0121(13) 0.0198(15) -0.0047(12) 0.0005(12) -0.0030(11)
    O2 0.0243(15) 0.0159(13) 0.0207(15) -0.0067(12) -0.0036(12) -0.0044(11)
    O3 0.0242(16) 0.0317(16) 0.0237(16) -0.0160(14) 0.0035(13) -0.0125(13)
    N1 0.0177(17) 0.0212(17) 0.0156(16) -0.0079(14) -0.0031(13) -0.0039(13)
    N2 0.0146(16) 0.0147(15) 0.0137(16) -0.0051(13) -0.0026(13) -0.0033(13)
    C1 0.0121(18) 0.0147(18) 0.0162(19) -0.0013(15) -0.0060(15) -0.0018(15)
    C2 0.016(2) 0.0129(17) 0.0175(19) -0.0015(15) -0.0056(16) -0.0042(15)
    C3 0.016(2) 0.0175(19) 0.0137(19) -0.0011(16) -0.0035(15) -0.0051(15)
    C4 0.0142(19) 0.024(2) 0.016(2) -0.0042(16) -0.0032(16) -0.0018(16)
    C5 0.0149(19) 0.0113(17) 0.023(2) -0.0023(15) -0.0079(16) -0.0023(15)
    C6 0.0164(19) 0.0145(18) 0.0146(18) -0.0024(15) -0.0028(15) -0.0066(15)
    C7 0.017(2) 0.0129(17) 0.018(2) -0.0024(15) -0.0078(16) -0.0023(15)
    C8 0.0158(19) 0.0128(17) 0.0157(19) -0.0043(15) -0.0052(15) -0.0013(14)
    C9 0.022(2) 0.0170(19) 0.0165(19) -0.0064(16) -0.0062(16) -0.0037(15)
    C10 0.0140(19) 0.0203(19) 0.0146(19) -0.0029(16) -0.0022(15) -0.0029(15)
    C11 0.014(2) 0.0187(19) 0.0161(19) -0.0055(16) -0.0016(15) -0.0010(15)
    C12 0.0123(18) 0.0177(18) 0.0119(18) -0.0040(15) -0.0044(14) -0.0021(14)
    C13 0.0137(19) 0.0167(18) 0.0176(19) -0.0016(15) -0.0064(15) -0.0067(15)
    C14 0.016(2) 0.0159(18) 0.019(2) -0.0054(16) -0.0072(16) 0.0027(15)
    C15 0.016(2) 0.0204(19) 0.0116(18) -0.0051(16) -0.0019(15) -0.0025(15)
    C16 0.017(2) 0.0195(19) 0.0165(19) -0.0029(16) -0.0046(16) -0.0080(16)
    C17 0.033(3) 0.0147(19) 0.026(3) -0.0036(18) -0.0139(19) -0.0059(17)
    C18 0.026(3) 0.0180(19) 0.022(2) -0.0077(17) -0.0117(18) -0.0009(16)
    C19 0.023(3) 0.021(2) 0.0137(19) -0.0076(17) -0.0084(16) -0.0004(16)
    C20 0.0135(19) 0.0136(18) 0.0161(19) -0.0006(15) -0.0065(15) -0.0016(14)
    C21 0.0138(19) 0.0136(17) 0.0142(18) -0.0030(15) -0.0056(15) -0.0026(14)
_geom_special_details     .
loop_
    _geom_bond_atom_site_label_1
    _geom_bond_atom_site_label_2
    _geom_bond_site_symmetry_1
    _geom_bond_site_symmetry_2
    _geom_bond_distance
    _geom_bond_publ_flag
    Cl1 C3 . . 1.731(5) no
    Cl2 C5 . . 1.738(4) no
    O1 C2 . . 1.338(5) no
    O2 C7 . . 1.245(5) no
    O3 C11 . . 1.203(6) no
    N1 N2 . . 1.376(6) no
    N1 C9 . . 1.319(6) no
    N2 C10 . . 1.364(5) no
    N2 C11 . . 1.428(7) no
    C1 C2 . . 1.417(6) no
    C1 C6 . . 1.411(6) no
    C1 C7 . . 1.471(5) no
    C2 C3 . . 1.402(5) no
    C3 C4 . . 1.371(6) no
    C4 C5 . . 1.398(6) no
    C5 C6 . . 1.373(5) no
    C7 C8 . . 1.473(6) no
    C8 C9 . . 1.419(6) no
    C8 C10 . . 1.368(7) no
    C11 C12 . . 1.484(5) no
    C12 C13 . . 1.368(6) no
    C12 C21 . . 1.439(6) no
    C13 C14 . . 1.405(6) no
    C14 C15 . . 1.360(6) no
    C15 C20 . . 1.411(6) no
    C16 C17 . . 1.354(6) no
    C16 C20 . . 1.425(6) no
    C17 C18 . . 1.415(6) no
    C18 C19 . . 1.360(7) no
    C19 C21 . . 1.415(6) no
    C20 C21 . . 1.433(5) no
    O1 H3 . . 0.840 no
    C4 H1 . . 0.950 no
    C6 H2 . . 0.950 no
    C9 H4 . . 0.950 no
    C10 H5 . . 0.950 no
    C13 H6 . . 0.950 no
    C14 H7 . . 0.950 no
    C15 H8 . . 0.950 no
    C16 H9 . . 0.950 no
    C17 H10 . . 0.950 no
    C18 H11 . . 0.950 no
    C19 H12 . . 0.950 no
loop_
    _geom_angle_atom_site_label_1
    _geom_angle_atom_site_label_2
    _geom_angle_atom_site_label_3
    _geom_angle_site_symmetry_1
    _geom_angle_site_symmetry_2
    _geom_angle_site_symmetry_3
    _geom_angle
    _geom_angle_publ_flag
    N2 N1 C9 . . . 104.0(3) no
    N1 N2 C10 . . . 112.0(4) no
    N1 N2 C11 . . . 124.3(3) no
    C10 N2 C11 . . . 123.7(4) no
    C2 C1 C6 . . . 119.3(4) no
    C2 C1 C7 . . . 119.1(4) no
    C6 C1 C7 . . . 121.5(4) no
    O1 C2 C1 . . . 123.0(4) no
    O1 C2 C3 . . . 118.6(4) no
    C1 C2 C3 . . . 118.3(4) no
    Cl1 C3 C2 . . . 118.9(3) no
    Cl1 C3 C4 . . . 119.3(3) no
    C2 C3 C4 . . . 121.8(4) no
    C3 C4 C5 . . . 119.5(4) no
    Cl2 C5 C4 . . . 119.0(3) no
    Cl2 C5 C6 . . . 120.4(3) no
    C4 C5 C6 . . . 120.6(4) no
    C1 C6 C5 . . . 120.3(4) no
    O2 C7 C1 . . . 121.0(4) no
    O2 C7 C8 . . . 118.2(4) no
    C1 C7 C8 . . . 120.8(4) no
    C7 C8 C9 . . . 125.3(5) no
    C7 C8 C10 . . . 129.8(4) no
    C9 C8 C10 . . . 104.7(4) no
    N1 C9 C8 . . . 112.5(5) no
    N2 C10 C8 . . . 106.8(4) no
    O3 C11 N2 . . . 117.3(4) no
    O3 C11 C12 . . . 125.1(5) no
    N2 C11 C12 . . . 117.5(4) no
    C11 C12 C13 . . . 119.5(4) no
    C11 C12 C21 . . . 119.3(4) no
    C13 C12 C21 . . . 120.8(4) no
    C12 C13 C14 . . . 121.4(4) no
    C13 C14 C15 . . . 119.6(4) no
    C14 C15 C20 . . . 121.2(4) no
    C17 C16 C20 . . . 121.1(4) no
    C16 C17 C18 . . . 119.6(4) no
    C17 C18 C19 . . . 120.9(4) no
    C18 C19 C21 . . . 121.6(4) no
    C15 C20 C16 . . . 120.5(4) no
    C15 C20 C21 . . . 120.2(4) no
    C16 C20 C21 . . . 119.3(4) no
    C12 C21 C19 . . . 125.9(4) no
    C12 C21 C20 . . . 116.6(4) no
    C19 C21 C20 . . . 117.4(4) no
    C2 O1 H3 . . . 109.475 no
    C3 C4 H1 . . . 120.231 no
    C5 C4 H1 . . . 120.248 no
    C1 C6 H2 . . . 119.839 no
    C5 C6 H2 . . . 119.826 no
    N1 C9 H4 . . . 123.764 no
    C8 C9 H4 . . . 123.759 no
    N2 C10 H5 . . . 126.593 no
    C8 C10 H5 . . . 126.577 no
    C12 C13 H6 . . . 119.300 no
    C14 C13 H6 . . . 119.300 no
    C13 C14 H7 . . . 120.180 no
    C15 C14 H7 . . . 120.174 no
    C14 C15 H8 . . . 119.408 no
    C20 C15 H8 . . . 119.412 no
    C17 C16 H9 . . . 119.434 no
    C20 C16 H9 . . . 119.430 no
    C16 C17 H10 . . . 120.195 no
    C18 C17 H10 . . . 120.201 no
    C17 C18 H11 . . . 119.540 no
    C19 C18 H11 . . . 119.536 no
    C18 C19 H12 . . . 119.210 no
    C21 C19 H12 . . . 119.207 no
loop_
    _geom_torsion_atom_site_label_1
    _geom_torsion_atom_site_label_2
    _geom_torsion_atom_site_label_3
    _geom_torsion_atom_site_label_4
    _geom_torsion_site_symmetry_1
    _geom_torsion_site_symmetry_2
    _geom_torsion_site_symmetry_3
    _geom_torsion_site_symmetry_4
    _geom_torsion
    _geom_torsion_publ_flag
    H3 O1 C2 C1 . . . . 13.1 no
    H3 O1 C2 C3 . . . . -165.9 no
    N2 N1 C9 C8 . . . . -1.2(4) no
    N2 N1 C9 H4 . . . . 178.8 no
    C9 N1 N2 C10 . . . . 1.8(4) no
    C9 N1 N2 C11 . . . . -179.2(3) no
    N1 N2 C10 C8 . . . . -1.7(4) no
    N1 N2 C10 H5 . . . . 178.3 no
    N1 N2 C11 O3 . . . . -162.4(3) no
    N1 N2 C11 C12 . . . . 19.1(5) no
    C10 N2 C11 O3 . . . . 16.5(5) no
    C10 N2 C11 C12 . . . . -162.0(3) no
    C11 N2 C10 C8 . . . . 179.3(3) no
    C11 N2 C10 H5 . . . . -0.7 no
    C2 C1 C6 C5 . . . . -0.3(6) no
    C2 C1 C6 H2 . . . . 179.7 no
    C6 C1 C2 O1 . . . . 179.6(4) no
    C6 C1 C2 C3 . . . . -1.3(6) no
    C2 C1 C7 O2 . . . . -5.4(6) no
    C2 C1 C7 C8 . . . . 176.5(4) no
    C7 C1 C2 O1 . . . . -3.1(6) no
    C7 C1 C2 C3 . . . . 175.9(4) no
    C6 C1 C7 O2 . . . . 171.7(4) no
    C6 C1 C7 C8 . . . . -6.3(6) no
    C7 C1 C6 C5 . . . . -177.4(4) no
    C7 C1 C6 H2 . . . . 2.6 no
    O1 C2 C3 Cl1 . . . . 1.9(6) no
    O1 C2 C3 C4 . . . . -179.7(4) no
    C1 C2 C3 Cl1 . . . . -177.2(4) no
    C1 C2 C3 C4 . . . . 1.2(7) no
    Cl1 C3 C4 C5 . . . . 178.8(3) no
    Cl1 C3 C4 H1 . . . . -1.2 no
    C2 C3 C4 C5 . . . . 0.4(7) no
    C2 C3 C4 H1 . . . . -179.6 no
    C3 C4 C5 Cl2 . . . . 179.2(4) no
    C3 C4 C5 C6 . . . . -2.0(7) no
    H1 C4 C5 Cl2 . . . . -0.8 no
    H1 C4 C5 C6 . . . . 178.0 no
    Cl2 C5 C6 C1 . . . . -179.3(3) no
    Cl2 C5 C6 H2 . . . . 0.7 no
    C4 C5 C6 C1 . . . . 1.9(7) no
    C4 C5 C6 H2 . . . . -178.1 no
    O2 C7 C8 C9 . . . . -39.3(6) no
    O2 C7 C8 C10 . . . . 134.1(4) no
    C1 C7 C8 C9 . . . . 138.8(4) no
    C1 C7 C8 C10 . . . . -47.8(6) no
    C7 C8 C9 N1 . . . . 175.1(3) no
    C7 C8 C9 H4 . . . . -4.9 no
    C7 C8 C10 N2 . . . . -173.6(3) no
    C7 C8 C10 H5 . . . . 6.4 no
    C9 C8 C10 N2 . . . . 0.8(4) no
    C9 C8 C10 H5 . . . . -179.2 no
    C10 C8 C9 N1 . . . . 0.3(4) no
    C10 C8 C9 H4 . . . . -179.7 no
    O3 C11 C12 C13 . . . . -139.1(4) no
    O3 C11 C12 C21 . . . . 33.9(6) no
    N2 C11 C12 C13 . . . . 39.3(5) no
    N2 C11 C12 C21 . . . . -147.7(3) no
    C11 C12 C13 C14 . . . . 172.9(4) no
    C11 C12 C13 H6 . . . . -7.1 no
    C11 C12 C21 C19 . . . . 7.2(6) no
    C11 C12 C21 C20 . . . . -175.0(4) no
    C13 C12 C21 C19 . . . . -180.0(4) no
    C13 C12 C21 C20 . . . . -2.2(6) no
    C21 C12 C13 C14 . . . . 0.0(6) no
    C21 C12 C13 H6 . . . . -180.0 no
    C12 C13 C14 C15 . . . . 1.9(6) no
    C12 C13 C14 H7 . . . . -178.1 no
    H6 C13 C14 C15 . . . . -178.1 no
    H6 C13 C14 H7 . . . . 1.9 no
    C13 C14 C15 C20 . . . . -1.6(7) no
    C13 C14 C15 H8 . . . . 178.4 no
    H7 C14 C15 C20 . . . . 178.4 no
    H7 C14 C15 H8 . . . . -1.6 no
    C14 C15 C20 C16 . . . . 179.5(4) no
    C14 C15 C20 C21 . . . . -0.6(6) no
    H8 C15 C20 C16 . . . . -0.5 no
    H8 C15 C20 C21 . . . . 179.4 no
    C17 C16 C20 C15 . . . . -179.8(4) no
    C17 C16 C20 C21 . . . . 0.3(7) no
    C20 C16 C17 C18 . . . . -0.9(7) no
    C20 C16 C17 H10 . . . . 179.1 no
    H9 C16 C17 C18 . . . . 179.1 no
    H9 C16 C17 H10 . . . . -0.9 no
    H9 C16 C20 C15 . . . . 0.2 no
    H9 C16 C20 C21 . . . . -179.7 no
    C16 C17 C18 C19 . . . . 0.8(7) no
    C16 C17 C18 H11 . . . . -179.2 no
    H10 C17 C18 C19 . . . . -179.2 no
    H10 C17 C18 H11 . . . . 0.8 no
    C17 C18 C19 C21 . . . . -0.2(7) no
    C17 C18 C19 H12 . . . . 179.8 no
    H11 C18 C19 C21 . . . . 179.8 no
    H11 C18 C19 H12 . . . . -0.2 no
    C18 C19 C21 C12 . . . . 177.4(4) no
    C18 C19 C21 C20 . . . . -0.4(7) no
    H12 C19 C21 C12 . . . . -2.6 no
    H12 C19 C21 C20 . . . . 179.6 no
    C15 C20 C21 C12 . . . . 2.5(6) no
    C15 C20 C21 C19 . . . . -179.6(4) no
    C16 C20 C21 C12 . . . . -177.7(4) no
    C16 C20 C21 C19 . . . . 0.3(6) no
loop_
    _geom_hbond_atom_site_label_D
    _geom_hbond_atom_site_label_H
    _geom_hbond_atom_site_label_A
    _geom_hbond_site_symmetry_D
    _geom_hbond_site_symmetry_H
    _geom_hbond_site_symmetry_A
    _geom_hbond_distance_DH
    _geom_hbond_distance_HA
    _geom_hbond_distance_DA
    _geom_hbond_angle_DHA
    _geom_hbond_publ_flag
    O1 H3 O2 . . . 0.84 1.84 2.570(4) 144 yes
    C10 H5 O3 . . 2_765 0.95 2.29 3.219(6) 166 yes
_iucr_refine_instructions_details
;
TITL
CELL  0.71069 7.34180 8.80740 14.86070 75.491 76.885 70.507
ZERR  2 0.00630 0.00340 0.00500 0.028 0.042 0.041
LATT 1
SFAC C H N O CL
UNIT 42 24 4 6 4
SHEL 99999.000000 0.000000
L.S. 20
FMAP 2
PLAN -25
WPDB -2
HTAB
BOND $H
CONF
LIST 4
TEMP -173.0
ACTA
SIZE 0.400 0.120 0.050
WGHT    0.075200
FVAR       0.37671
CL1   5    1.193395    0.017255   -0.420435    11.00000    0.03011    0.02217 =
         0.01967   -0.01049   -0.00069   -0.00074
CL2   5    0.998424    0.613360   -0.332137    11.00000    0.02310    0.01472 =
         0.02601   -0.00045   -0.00685   -0.00745
O1    4    1.016552   -0.079752   -0.228167    11.00000    0.02600    0.01214 =
         0.01979   -0.00304    0.00051   -0.00473
AFIX 147
H3    2    0.939384   -0.098265   -0.178401    11.00000   -1.20000
AFIX   0
O2    4    0.799437   -0.018270   -0.071807    11.00000    0.02427    0.01590 =
         0.02073   -0.00443   -0.00360   -0.00668
O3    4    0.824321    0.554513    0.101060    11.00000    0.02423    0.03174 =
         0.02373   -0.01250    0.00347   -0.01596
N1    3    0.508548    0.329475    0.101883    11.00000    0.01771    0.02123 =
         0.01559   -0.00388   -0.00305   -0.00789
N2    3    0.672345    0.381730    0.084592    11.00000    0.01461    0.01473 =
         0.01370   -0.00329   -0.00256   -0.00510
C1    1    0.914607    0.186183   -0.183685    11.00000    0.01209    0.01467 =
         0.01615   -0.00184   -0.00602   -0.00128
C2    1    1.006981    0.079333   -0.248566    11.00000    0.01635    0.01287 =
         0.01745   -0.00417   -0.00565   -0.00154
C3    1    1.089596    0.144120   -0.338667    11.00000    0.01629    0.01753 =
         0.01370   -0.00512   -0.00348   -0.00108
C4    1    1.086008    0.305716   -0.364295    11.00000    0.01421    0.02427 =
         0.01638   -0.00184   -0.00319   -0.00424
AFIX  43
H1    2    1.142194    0.346935   -0.425917    11.00000   -1.20000
AFIX   0
C5    1    0.999028    0.409446   -0.299058    11.00000    0.01485    0.01129 =
         0.02285   -0.00232   -0.00792   -0.00231
C6    1    0.912148    0.352225   -0.210830    11.00000    0.01637    0.01449 =
         0.01464   -0.00665   -0.00282   -0.00245
AFIX  43
H2    2    0.850043    0.424756   -0.167818    11.00000   -1.20000
AFIX   0
C7    1    0.815639    0.123095   -0.091077    11.00000    0.01661    0.01290 =
         0.01844   -0.00231   -0.00784   -0.00235
C8    1    0.727503    0.227541   -0.019698    11.00000    0.01579    0.01283 =
         0.01566   -0.00126   -0.00518   -0.00431
C9    1    0.544677    0.235408    0.039581    11.00000    0.02202    0.01697 =
         0.01652   -0.00370   -0.00622   -0.00639
AFIX  43
H4    2    0.457988    0.179199    0.034912    11.00000   -1.20000
AFIX   0
C10   1    0.803855    0.324046    0.010879    11.00000    0.01400    0.02027 =
         0.01455   -0.00288   -0.00224   -0.00289
AFIX  43
H5    2    0.925168    0.346595   -0.014357    11.00000   -1.20000
AFIX   0
C11   1    0.700978    0.486261    0.136337    11.00000    0.01417    0.01872 =
         0.01614   -0.00102   -0.00160   -0.00548
C12   1    0.579855    0.498912    0.230365    11.00000    0.01230    0.01775 =
         0.01190   -0.00209   -0.00443   -0.00403
C13   1    0.542145    0.361622    0.288233    11.00000    0.01368    0.01671 =
         0.01756   -0.00672   -0.00643   -0.00159
AFIX  43
H6    2    0.581230    0.262628    0.264874    11.00000   -1.20000
AFIX   0
C14   1    0.446881    0.363953    0.381431    11.00000    0.01624    0.01588 =
         0.01910    0.00270   -0.00715   -0.00544
AFIX  43
H7    2    0.425525    0.266569    0.421128    11.00000   -1.20000
AFIX   0
C15   1    0.385372    0.506378    0.414541    11.00000    0.01608    0.02040 =
         0.01157   -0.00247   -0.00185   -0.00511
AFIX  43
H8    2    0.318022    0.508142    0.477099    11.00000   -1.20000
AFIX   0
C16   1    0.353045    0.800047    0.393175    11.00000    0.01657    0.01954 =
         0.01651   -0.00795   -0.00462   -0.00293
AFIX  43
H9    2    0.285311    0.800538    0.455739    11.00000   -1.20000
AFIX   0
C17   1    0.384465    0.940421    0.339335    11.00000    0.03317    0.01473 =
         0.02621   -0.00591   -0.01389   -0.00359
AFIX  43
H10   2    0.337461    1.038852    0.363689    11.00000   -1.20000
AFIX   0
C18   1    0.487734    0.939652    0.246570    11.00000    0.02618    0.01796 =
         0.02173   -0.00087   -0.01174   -0.00767
AFIX  43
H11   2    0.511238    1.037875    0.209141    11.00000   -1.20000
AFIX   0
C19   1    0.553821    0.800248    0.210242    11.00000    0.02303    0.02149 =
         0.01373   -0.00035   -0.00837   -0.00764
AFIX  43
H12   2    0.622395    0.803202    0.147689    11.00000   -1.20000
AFIX   0
C20   1    0.419815    0.651601    0.357619    11.00000    0.01354    0.01363 =
         0.01611   -0.00161   -0.00650   -0.00062
C21   1    0.522901    0.650978    0.263359    11.00000    0.01381    0.01355 =
         0.01419   -0.00259   -0.00557   -0.00301
HKLF 4
REM
REM R1 =  0.0590 for   2316 Fo > 4sig(Fo)  and  0.1361 for all   3992 data
REM    254 parameters refined using      0 restraints
END
WGHT      0.0752      0.0000
REM Highest difference peak  0.652,  deepest hole -0.573,  1-sigma level  0.108
Q1    1   0.8895  0.5994 -0.2993  11.00000  0.05    0.65
Q2    1   1.3110  0.0443 -0.4608  11.00000  0.05    0.48
Q3    1   0.9675 -0.1194 -0.2986  11.00000  0.05    0.47
Q4    1   0.9488  0.6288  0.1044  11.00000  0.05    0.44
Q5    1   1.2817  0.1071 -0.3881  11.00000  0.05    0.43
Q6    1   0.8596  0.6267 -0.3821  11.00000  0.05    0.42
Q7    1   0.9221  0.6006 -0.4013  11.00000  0.05    0.41
Q8    1   1.0739  0.2224 -0.3394  11.00000  0.05    0.40
Q9    1   0.7757  0.6768 -0.3215  11.00000  0.05    0.40
Q10   1   1.3750  0.1767 -0.4656  11.00000  0.05    0.40
Q11   1   0.5988  0.3629  0.0707  11.00000  0.05    0.39
Q12   1   0.8949 -0.0845 -0.3060  11.00000  0.05    0.38
Q13   1   1.1379  0.0378 -0.5654  11.00000  0.05    0.38
Q14   1   0.9184  0.5191 -0.3416  11.00000  0.05    0.38
Q15   1   0.7001 -0.0412 -0.0393  11.00000  0.05    0.37
Q16   1   0.8311  0.6195 -0.2403  11.00000  0.05    0.37
Q17   1   1.0555  0.6416 -0.2696  11.00000  0.05    0.36
Q18   1   0.8915  0.2660 -0.2125  11.00000  0.05    0.36
Q19   1   1.1054  0.0142 -0.4937  11.00000  0.05    0.35
Q20   1   0.9115  0.8766 -0.3767  11.00000  0.05    0.35
Q21   1   0.6653  0.7989  0.1721  11.00000  0.05    0.35
Q22   1   1.0518  0.0130 -0.3870  11.00000  0.05    0.35
Q23   1   1.0893  0.3484 -0.3208  11.00000  0.05    0.34
Q24   1   0.9679  0.5221  0.0801  11.00000  0.05    0.34
Q25   1   0.9936  0.2757  0.0905  11.00000  0.05    0.34
;
