# Supplementary material for: Crystal structure of (3,5-di­chloro-2-hy­droxy­phen­yl){1-[(naphthalen-1-yl)carbon­yl]-1H-pyrazol-4-yl}methanone
Source: Acta Crystallogr Sect E Struct Rep Online. 2014 Nov 19;70(Pt 12):522–4. doi: 10.1107/S1600536814024684 (PMC4257447; doi:10.1107/S1600536814024684)
Supplement: Supplementary file 2 [file e-70-00522-Isup2.hkl]

# 
# h,k,l, Fc-squared, Fo-squared, sigma(Fo-squared) and status flag 
# 
data_I
_shelx_title ' (1-(1-naphthoyl)-1H-pyrazol-4-yl)(3,5-dichloro' 
_shelx_refln_list_code          4 
_shelx_F_calc_maximum      207.10 
_exptl_crystal_F_000       420.00 
_reflns_d_resolution_high  0.7688 
 
loop_ 
 _symmetry_equiv_pos_as_xyz 
 'x, y, z' 
 '-x, -y, -z' 
 
_cell_length_a     7.3418 
_cell_length_b     8.8074 
_cell_length_c    14.8607 
_cell_angle_alpha  75.491 
_cell_angle_beta   76.885 
_cell_angle_gamma  70.507 
 
_shelx_F_squared_multiplier     1.000 
 
loop_ 
 _refln_index_h 
 _refln_index_k 
 _refln_index_l 
 _refln_F_squared_calc 
 _refln_F_squared_meas 
 _refln_F_squared_sigma 
 _refln_observed_status 
   1   0   0        7.07       62.65      6.91 o 
   2   0   0     4420.61     4405.47    269.30 o 
   3   0   0      159.13      194.20     15.78 o 
   4   0   0      919.37      841.28     23.47 o 
   5   0   0     1005.03      975.28     41.22 o 
   6   0   0      531.44      555.57     39.60 o 
   7   0   0        8.67       12.33     33.19 o 
   8   0   0       39.61       -3.52     37.77 o 
  -8   1   0       16.95      -41.01     41.01 o 
  -7   1   0      384.11      344.10     29.39 o 
  -6   1   0        1.36       30.51     29.03 o 
  -5   1   0       98.75      118.11     20.44 o 
  -4   1   0       22.19       22.31     13.64 o 
  -3   1   0      654.07      599.15     19.71 o 
  -2   1   0      291.13      296.50     14.67 o 
  -1   1   0       84.19       51.44     10.50 o 
   1   1   0     4684.09     3438.86     28.61 o 
   2   1   0     3248.41     3486.76     27.33 o 
   3   1   0     1003.27     1018.24     21.20 o 
   4   1   0       36.58       48.10     21.46 o 
   5   1   0       62.31       58.51     23.64 o 
   6   1   0        1.08       24.38     29.53 o 
   7   1   0      310.26      373.41     36.50 o 
   8   1   0       31.48       26.78     36.71 o 
   9   1   0       30.94       55.18     42.21 o 
  -8   2   0       19.38      -18.74     39.67 o 
  -7   2   0        4.74       44.96     36.08 o 
  -6   2   0      214.37      182.09     24.88 o 
  -5   2   0     1132.37     1180.42     47.64 o 
  -4   2   0       37.31       59.37     12.48 o 
  -3   2   0        0.32       18.75     14.53 o 
  -2   2   0      843.86      871.84     22.20 o 
  -1   2   0     1157.68     1179.84     32.73 o 
   0   2   0     1636.25     1593.50     25.79 o 
   1   2   0      464.08      382.63     55.14 o 
   2   2   0      601.87      356.77     53.03 o 
   3   2   0        5.51        6.16     16.07 o 
   4   2   0       11.50        5.00     14.40 o 
   5   2   0     1423.55     1486.98     72.30 o 
   6   2   0      533.98      662.90     39.67 o 
   7   2   0       20.48       58.14     21.99 o 
   8   2   0        4.84        4.93     34.11 o 
   9   2   0       16.96      -37.49     40.87 o 
  -7   3   0       21.20        9.44     38.55 o 
  -6   3   0      238.23      241.42     26.99 o 
  -5   3   0      238.21      217.68     24.66 o 
  -4   3   0      211.18      227.68     22.20 o 
  -3   3   0     1172.87     1315.35     28.93 o 
  -2   3   0      760.62      876.45     21.90 o 
  -1   3   0      334.22      356.08     16.10 o 
   0   3   0     2905.50     2954.04     28.85 o 
   1   3   0        5.34        2.54     12.18 o 
   2   3   0       10.35       -5.19     13.00 o 
   3   3   0      284.37      219.24     55.99 o 
   4   3   0     1836.80     1495.66    434.33 o 
   5   3   0      213.08      151.15     42.99 o 
   6   3   0      321.04      314.50     25.44 o 
   7   3   0      106.92       48.06     33.33 o 
   8   3   0        0.10       -3.66     33.47 o 
   9   3   0       51.80       45.10     36.15 o 
  -7   4   0       70.49       49.26     42.07 o 
  -6   4   0       91.81      144.88     26.07 o 
  -5   4   0        0.26       27.98     31.01 o 
  -4   4   0       20.99       47.00     20.29 o 
  -3   4   0      845.18      875.36     38.76 o 
  -2   4   0     2050.04     2123.46     60.07 o 
  -1   4   0      375.80      375.42     18.34 o 
   0   4   0      254.32      312.89     16.19 o 
   1   4   0     1342.41     1385.53    125.93 o 
   2   4   0     4393.73     3687.55    591.72 o 
   3   4   0      278.98      181.72     66.03 o 
   4   4   0     1253.65     1000.87    367.63 o 
   5   4   0       35.66       51.37     19.38 o 
   6   4   0      224.55      259.46     24.10 o 
   7   4   0       47.09       68.21     23.96 o 
   8   4   0       46.60       23.25     37.28 o 
   9   4   0      166.34      135.86     31.22 o 
  -6   5   0      360.50      354.81     32.91 o 
  -5   5   0       15.12       25.44     23.33 o 
  -4   5   0        0.44        2.54     28.19 o 
  -3   5   0       30.90       39.04     29.95 o 
  -2   5   0      177.74      212.25     19.73 o 
  -1   5   0      789.73      780.65     71.53 o 
   0   5   0      780.40      794.90     32.49 o 
   1   5   0       11.48      -15.27     15.27 o 
   2   5   0      694.06      623.92     97.70 o 
   3   5   0      171.48      132.00     21.85 o 
   4   5   0      899.51      688.48    204.89 o 
   5   5   0      739.19      577.42     39.32 o 
   6   5   0        2.96       38.19     28.75 o 
   7   5   0        9.93      -20.08     32.98 o 
   8   5   0        1.46      -38.19     38.19 o 
   9   5   0      650.63      652.89     55.53 o 
  -6   6   0       33.47       16.98     40.94 o 
  -5   6   0       24.54       50.53     34.18 o 
  -4   6   0      956.02      958.09     51.79 o 
  -3   6   0     1591.23     1586.32     57.71 o 
  -2   6   0       87.80       83.15     21.85 o 
  -1   6   0      357.45      343.46     32.20 o 
   0   6   0      416.29      496.92     23.54 o 
   1   6   0      338.13      355.97     21.36 o 
   2   6   0      591.98      538.27     62.58 o 
   3   6   0      342.51      320.42     22.55 o 
   4   6   0       18.64      -17.41     30.79 o 
   5   6   0      107.90       66.10     21.70 o 
   6   6   0      497.63      442.26     42.00 o 
   7   6   0      762.78      826.52     51.23 o 
   8   6   0      453.82      472.84     35.02 o 
  -5   7   0       13.75       31.71     40.73 o 
  -4   7   0      205.96      219.93     28.12 o 
  -3   7   0      452.46      451.77     31.36 o 
  -2   7   0      374.00      400.89     38.55 o 
  -1   7   0     1200.43     1150.75     47.21 o 
   0   7   0      825.54      892.73     39.25 o 
   1   7   0      178.60      191.39     22.27 o 
   2   7   0     1722.45     1632.68     53.91 o 
   3   7   0      140.42      134.74     21.77 o 
   4   7   0        9.75        3.95     27.48 o 
   5   7   0       64.54       52.92     21.99 o 
   6   7   0        1.20        4.51     31.99 o 
   7   7   0      502.36      467.06     44.68 o 
   8   7   0       34.31       55.53     27.69 o 
  -4   8   0        1.59      -40.10     40.10 o 
  -3   8   0        0.27       26.28     35.30 o 
  -2   8   0        9.22       34.11     23.75 o 
  -1   8   0      352.73      417.95     41.29 o 
   0   8   0      274.61      302.22     17.61 o 
   1   8   0      299.53      293.01     25.02 o 
   2   8   0      107.15       27.48     32.84 o 
   3   8   0       26.93        1.20     32.49 o 
   4   8   0      107.88       92.74     24.03 o 
   5   8   0       74.71      112.75     24.17 o 
   6   8   0        7.10       13.74     34.46 o 
   7   8   0      139.38      129.94     28.61 o 
   8   8   0       13.71        6.34     39.39 o 
  -2   9   0       56.79       82.66     26.92 o 
  -1   9   0        0.18       28.89     36.08 o 
   0   9   0       10.29       32.93     23.43 o 
   1   9   0      167.91      191.11     25.72 o 
   2   9   0      840.67      834.84     50.31 o 
   3   9   0      651.96      704.97     46.44 o 
   4   9   0        3.60       30.37     31.43 o 
   5   9   0        2.40       -6.91     34.11 o 
   6   9   0      233.15      235.15     30.23 o 
   7   9   0      239.71      286.45     30.94 o 
  -1  10   0      400.23      406.67     35.52 o 
   0  10   0       64.24       43.23     27.45 o 
   1  10   0       34.17      -30.58     37.91 o 
   2  10   0       20.23       -9.09     37.84 o 
   3  10   0      249.77      243.96     30.87 o 
   4  10   0        5.19       -2.11     37.28 o 
   5  10   0      348.57      270.74     32.27 o 
   6  10   0        3.44       62.22     26.14 o 
   2  11   0        4.04       12.68     36.64 o 
   3  11   0       27.83       44.68     40.52 o 
  -5 -10   1      251.92      235.08     31.50 o 
  -4 -10   1      250.03      187.31     29.46 o 
  -3 -10   1      204.11      176.88     31.01 o 
  -2 -10   1       11.15       37.84     39.32 o 
  -1 -10   1      109.44      127.05     27.98 o 
   0 -10   1      236.73      247.77     22.22 o 
   1 -10   1      239.17      287.16     30.72 o 
  -7  -9   1      109.04       53.06     45.10 o 
  -6  -9   1        4.20       68.21     26.00 o 
  -5  -9   1       42.19       57.85     26.50 o 
  -4  -9   1      175.87       17.19     41.08 o 
  -3  -9   1        7.13       12.97     32.13 o 
  -2  -9   1       88.30       81.25     25.86 o 
  -1  -9   1       49.91       28.75     33.97 o 
   0  -9   1      255.19      214.00     42.63 o 
   1  -9   1       56.06       48.20     25.44 o 
   2  -9   1      154.53      171.24     26.14 o 
  -7  -8   1        3.39      -40.45     40.45 o 
  -6  -8   1       35.54      -13.95     35.52 o 
  -5  -8   1      140.25      161.37     25.51 o 
  -4  -8   1       93.62       56.80     24.59 o 
  -3  -8   1      153.53      188.29     23.33 o 
  -2  -8   1       20.43       36.50     30.37 o 
  -1  -8   1       85.54       73.85     23.25 o 
   0  -8   1       21.28       13.16     21.33 o 
   1  -8   1       25.50       30.44     32.06 o 
   2  -8   1       78.72       84.49     25.44 o 
   3  -8   1       55.22       75.96     25.86 o 
   4  -8   1        2.07       21.21     40.17 o 
  -8  -7   1        3.80      -24.45     38.05 o 
  -7  -7   1       31.14       12.40     37.56 o 
  -6  -7   1       27.78       19.45     35.30 o 
  -5  -7   1      112.63      106.06     23.04 o 
  -4  -7   1      142.73      113.81     22.62 o 
  -3  -7   1      177.35      203.16     22.13 o 
  -2  -7   1       46.12       15.78     30.23 o 
  -1  -7   1      508.42      490.32     36.08 o 
   0  -7   1      716.40      693.92     33.30 o 
   1  -7   1       38.48        8.46     21.49 o 
   2  -7   1      116.47       94.85     24.66 o 
   3  -7   1       17.82       31.22     33.05 o 
   4  -7   1        4.49       26.14     38.12 o 
   5  -7   1        3.45       29.74     37.84 o 
  -8  -6   1       94.88      101.62     28.54 o 
  -7  -6   1       96.69       97.74     25.23 o 
  -6  -6   1      295.97      310.06     27.98 o 
  -5  -6   1       41.73        4.09     31.22 o 
  -4  -6   1      493.04      449.02     36.43 o 
  -3  -6   1      142.99      110.71     20.86 o 
  -2  -6   1      358.19      371.93     31.99 o 
  -1  -6   1      547.12      546.23     24.56 o 
   0  -6   1        7.38        6.27     17.90 o 
   1  -6   1      394.77      390.68     34.60 o 
   2  -6   1       63.32       23.68     29.39 o 
   3  -6   1      175.44      157.78     23.54 o 
   4  -6   1       36.48       32.63     34.39 o 
   5  -6   1        7.55      -15.01     37.91 o 
  -9  -5   1       11.12       58.84     28.47 o 
  -8  -5   1        0.01       37.14     32.77 o 
  -7  -5   1      190.56      201.61     27.69 o 
  -6  -5   1     1391.50     1659.67     57.15 o 
  -5  -5   1      184.50      210.77     22.48 o 
  -4  -5   1       84.54       54.68     20.08 o 
  -3  -5   1       51.46       34.60     14.12 o 
  -2  -5   1      114.22      102.88     15.22 o 
  -1  -5   1      120.47      101.68     25.26 o 
   0  -5   1      396.65      328.69     20.13 o 
   1  -5   1        0.10       25.33     16.48 o 
   2  -5   1        0.01       21.35     18.74 o 
   3  -5   1        0.45       24.52     30.44 o 
   4  -5   1      841.10      894.39     47.14 o 
   5  -5   1      944.61      961.19     51.51 o 
   6  -5   1      371.42      386.17     32.35 o 
  -9  -4   1      234.61      255.87     32.77 o 
  -8  -4   1       69.40       36.01     39.04 o 
  -7  -4   1      586.39      629.21     42.56 o 
  -6  -4   1        0.50       13.04     28.61 o 
  -5  -4   1      100.90      114.44     20.93 o 
  -4  -4   1      254.99      207.98     68.85 o 
  -3  -4   1       18.41        5.62     11.63 o 
  -2  -4   1      892.36      815.08    148.30 o 
  -1  -4   1       91.20      101.86     10.34 o 
   0  -4   1       65.18       85.39     10.29 o 
   1  -4   1        9.65      -11.67     17.58 o 
   2  -4   1      196.42      189.70     12.88 o 
   3  -4   1      117.98      105.98     20.51 o 
   4  -4   1      100.05      107.04     21.56 o 
   5  -4   1        1.36      -34.04     34.04 o 
   6  -4   1      113.36       76.53     26.57 o 
   7  -4   1       53.88      103.38     27.91 o 
  -9  -3   1        0.44       33.75     36.43 o 
  -8  -3   1      177.97      204.50     28.12 o 
  -7  -3   1       28.15       37.14     32.13 o 
  -6  -3   1        0.89      -21.28     29.67 o 
  -5  -3   1       76.04      122.97     19.94 o 
  -4  -3   1       84.27       74.29     18.99 o 
  -3  -3   1     1989.33     1682.22    339.80 o 
  -2  -3   1        2.29        6.53     10.34 o 
  -1  -3   1        1.75      -12.55     12.55 o 
   0  -3   1      252.21      249.62     14.95 o 
   1  -3   1        4.74      -13.38     13.38 o 
   2  -3   1      385.77      350.07     18.39 o 
   3  -3   1      498.29      493.24     21.82 o 
   4  -3   1        0.87       -9.94     28.26 o 
   5  -3   1       49.95       71.03     21.28 o 
   6  -3   1       12.90       40.80     23.04 o 
   7  -3   1        5.66        5.64     35.16 o 
  -9  -2   1        0.78      -22.97     39.32 o 
  -8  -2   1       19.12      -12.47     37.49 o 
  -7  -2   1       55.41       86.89     22.34 o 
  -6  -2   1      196.28      229.52     22.27 o 
  -5  -2   1       76.49       70.42     15.33 o 
  -4  -2   1     1049.04     1053.44    104.58 o 
  -3  -2   1       19.98       13.75     13.09 o 
  -2  -2   1      219.80      181.41     21.88 o 
  -1  -2   1        9.21       23.52      8.00 o 
   0  -2   1     4993.43     4864.49     32.10 o 
   1  -2   1     1682.68     1700.77     37.67 o 
   2  -2   1      539.16      561.87     33.90 o 
   3  -2   1        3.89       18.34     13.85 o 
   4  -2   1       60.93       52.25     12.93 o 
   5  -2   1      268.04      249.25     23.61 o 
   6  -2   1       75.00       88.86     23.04 o 
   7  -2   1       12.13      -22.69     34.39 o 
   8  -2   1        7.61      -22.55     38.62 o 
  -9  -1   1        3.62      -43.41     43.41 o 
  -8  -1   1       41.70       59.76     25.86 o 
  -7  -1   1      666.58      731.04     47.64 o 
  -6  -1   1       39.19       27.13     27.62 o 
  -5  -1   1      465.77      510.24     43.23 o 
  -4  -1   1      726.69      811.52     38.23 o 
  -3  -1   1      931.60      951.00     21.02 o 
  -2  -1   1     1726.50     1671.21    126.56 o 
  -1  -1   1     1892.68     1840.21     25.23 o 
   0  -1   1     2360.77     2299.16     16.39 o 
   1  -1   1     2554.89     2638.83     31.22 o 
   2  -1   1     1669.26     1549.79     37.56 o 
   3  -1   1      861.25      840.86     52.29 o 
   4  -1   1      903.01      879.41     25.04 o 
   5  -1   1       95.27       84.91     20.86 o 
   6  -1   1      374.53      354.10     27.13 o 
   7  -1   1      139.14      123.60     26.00 o 
   8  -1   1      354.38      362.63     31.85 o 
  -8   0   1       36.66       64.83     26.28 o 
  -7   0   1      249.39      303.08     26.43 o 
  -6   0   1      110.27      130.65     23.25 o 
  -5   0   1      739.91      778.89     39.04 o 
  -4   0   1      353.99      396.80     46.54 o 
  -3   0   1      525.90      575.86     23.11 o 
  -2   0   1     1171.21     1351.35     20.25 o 
  -1   0   1      676.38      662.69     17.19 o 
   1   0   1        1.56       20.15      7.33 o 
   2   0   1      668.88      655.30     16.22 o 
   3   0   1      709.79      694.51     24.14 o 
   4   0   1        0.65        8.99     14.53 o 
   5   0   1      102.16      108.11     14.03 o 
   6   0   1       24.74       11.06     28.89 o 
   7   0   1      144.08      125.01     24.45 o 
   8   0   1       72.17       38.12     26.00 o 
  -8   1   1       43.86       94.57     27.20 o 
  -7   1   1        6.94        8.10     35.02 o 
  -6   1   1      477.21      430.63     39.96 o 
  -5   1   1      264.45      296.81     22.55 o 
  -4   1   1      258.65      271.96     29.10 o 
  -3   1   1        0.06      -13.79     13.79 o 
  -2   1   1       23.83       34.85     10.14 o 
  -1   1   1       12.66       10.71     14.45 o 
   0   1   1      643.96      664.04     23.36 o 
   1   1   1      619.34      622.66     14.87 o 
   2   1   1     6004.50     5280.24    372.50 o 
   3   1   1       56.23       41.37     13.64 o 
   4   1   1       51.65       43.97     10.71 o 
   5   1   1       66.72       72.66     13.12 o 
   6   1   1      332.95      336.49     25.37 o 
   7   1   1        0.02       16.07     31.15 o 
   8   1   1        3.33       57.50     22.76 o 
   9   1   1        7.72      -43.48     43.48 o 
  -8   2   1       49.74       58.77     28.47 o 
  -7   2   1       17.76       -1.62     34.74 o 
  -6   2   1       11.21       55.74     21.42 o 
  -5   2   1        4.51       31.43     28.89 o 
  -4   2   1       85.81       88.32     12.98 o 
  -3   2   1      708.48      727.36     62.01 o 
  -2   2   1      118.90      136.20     10.06 o 
  -1   2   1      112.42      106.09     11.24 o 
   0   2   1      273.69      292.26     12.41 o 
   1   2   1      122.81      107.18     11.20 o 
   2   2   1     2339.68     1501.33    102.21 o 
   3   2   1       20.51       -4.47     23.22 o 
   4   2   1       10.56        5.99     14.60 o 
   5   2   1       33.51       27.42     12.75 o 
   6   2   1      293.21      312.03     24.95 o 
   7   2   1       49.41       90.34     21.99 o 
   8   2   1      183.35      200.20     26.92 o 
   9   2   1        0.36      -38.48     38.48 o 
  -7   3   1      545.65      539.58     47.99 o 
  -6   3   1       78.31       66.59     25.51 o 
  -5   3   1        0.94      -17.48     28.82 o 
  -4   3   1      295.59      266.16     23.33 o 
  -3   3   1        6.54      -19.18     48.69 o 
  -2   3   1      376.43      427.02     44.40 o 
  -1   3   1      511.29      479.15     19.03 o 
   0   3   1      746.74      722.64     39.64 o 
   1   3   1      808.84      719.94     33.26 o 
   2   3   1       47.41       20.54     10.42 o 
   3   3   1     1003.00      654.16     42.03 o 
   4   3   1       51.99       12.75     14.80 o 
   5   3   1      718.44      512.59    276.73 o 
   6   3   1       56.60       58.00     21.63 o 
   7   3   1      108.31      142.35     22.55 o 
   8   3   1       17.74       22.20     34.32 o 
   9   3   1       25.95       60.74     26.28 o 
  -7   4   1       53.11       68.99     29.95 o 
  -6   4   1      147.24      149.04     26.43 o 
  -5   4   1        0.87       38.55     30.37 o 
  -4   4   1      888.35      914.61     44.04 o 
  -3   4   1      101.56      118.67     19.80 o 
  -2   4   1       36.15       48.37     13.35 o 
  -1   4   1      626.32      722.08     21.70 o 
   0   4   1        5.85       -4.45     13.21 o 
   1   4   1      387.54      349.52     16.49 o 
   2   4   1     1721.40     1322.42    162.46 o 
   3   4   1      163.31      108.91     39.04 o 
   4   4   1       18.75        6.23     13.40 o 
   5   4   1       50.22       34.32     19.10 o 
   6   4   1        0.07       17.05     28.26 o 
   7   4   1      637.85      607.16     42.56 o 
   8   4   1      110.43       89.57     25.93 o 
   9   4   1       44.10       69.06     27.41 o 
  -6   5   1        0.82      -36.78     38.62 o 
  -5   5   1       11.01       33.05     34.32 o 
  -4   5   1      148.89      203.87     24.17 o 
  -3   5   1      244.47      256.86     22.69 o 
  -2   5   1      133.36      143.69     20.29 o 
  -1   5   1      142.84      153.67     13.57 o 
   0   5   1       27.06       41.80     13.95 o 
   1   5   1      876.52      952.10     24.20 o 
   2   5   1      218.82      236.31     23.64 o 
   3   5   1      107.26       66.91     15.71 o 
   4   5   1      325.57      241.31     59.37 o 
   5   5   1        3.20      -28.26     28.26 o 
   6   5   1       30.50       37.56     29.10 o 
   7   5   1       12.22       10.78     32.56 o 
   8   5   1       56.11       47.99     35.87 o 
   9   5   1       10.19       12.19     36.78 o 
  -5   6   1      113.46      148.90     27.55 o 
  -4   6   1       52.49       87.73     23.96 o 
  -3   6   1       16.20       29.53     29.88 o 
  -2   6   1        2.65      -29.88     29.88 o 
  -1   6   1      410.46      395.61     35.02 o 
   0   6   1      183.18      180.47     16.24 o 
   1   6   1       26.24        9.53     17.49 o 
   2   6   1        6.83        4.57     18.01 o 
   3   6   1      122.99      107.57     13.60 o 
   4   6   1      131.21      112.61     19.94 o 
   5   6   1      120.16      140.09     21.35 o 
   6   6   1      242.02      269.19     25.65 o 
   7   6   1        3.17       43.41     33.82 o 
   8   6   1        3.97      -12.75     34.95 o 
   9   6   1       25.22      -10.64     42.00 o 
  -5   7   1      192.09      232.48     30.51 o 
  -4   7   1       19.71      -14.59     37.77 o 
  -3   7   1       28.16       13.04     34.25 o 
  -2   7   1        0.68        0.14     30.37 o 
  -1   7   1       10.03       18.32     29.95 o 
   0   7   1      452.91      486.63     28.96 o 
   1   7   1       34.29       37.91     19.94 o 
   2   7   1     1432.77     1403.38     48.98 o 
   3   7   1      126.85       90.27     21.42 o 
   4   7   1        0.27       -8.88     27.76 o 
   5   7   1      199.79      124.80     25.16 o 
   6   7   1      248.69      257.00     26.64 o 
   7   7   1       60.68        6.84     37.98 o 
   8   7   1        3.36       42.00     24.59 o 
  -4   8   1        4.87        8.60     40.03 o 
  -3   8   1        4.14      -31.92     37.07 o 
  -2   8   1       45.99       40.73     34.11 o 
  -1   8   1      154.42      178.14     23.75 o 
   0   8   1       98.45       76.67     15.79 o 
   1   8   1        0.25       17.26     20.37 o 
   2   8   1      291.48      273.91     24.59 o 
   3   8   1       59.61       38.41     32.13 o 
   4   8   1       38.15       38.12     22.41 o 
   5   8   1      546.21      462.48     41.65 o 
   6   8   1       11.65      -11.35     35.23 o 
   7   8   1       40.38       28.96     24.73 o 
   8   8   1       99.17      108.66     28.40 o 
  -3   9   1       18.36      -30.16     40.17 o 
  -2   9   1        0.15       42.92     34.04 o 
  -1   9   1        1.34       59.26     23.47 o 
   0   9   1       42.73       24.58     25.46 o 
   1   9   1      211.59      274.26     26.43 o 
   2   9   1        0.79        4.37     32.63 o 
   3   9   1       52.60       71.60     24.10 o 
   4   9   1       12.67       34.32     33.12 o 
   5   9   1       55.71       49.89     34.81 o 
   6   9   1        3.48      -36.93     37.91 o 
   7   9   1       34.14       64.97     26.92 o 
  -1  10   1       50.50       77.59     27.06 o 
   0  10   1       36.36       20.35     27.34 o 
   1  10   1      165.21      124.31     29.67 o 
   2  10   1        6.00      -36.36     36.36 o 
   3  10   1       54.47       92.81     25.30 o 
   4  10   1       29.54        5.57     37.49 o 
   5  10   1       77.62       67.23     26.78 o 
   6  10   1        5.85      -29.10     41.58 o 
   2  11   1       41.92       52.64     26.85 o 
   3  11   1       95.55       78.71     29.74 o 
   4  11   1      358.54      294.28     33.97 o 
  -5 -10   2       48.28       31.57     36.43 o 
  -4 -10   2        8.35      -40.38     40.38 o 
  -3 -10   2       95.59      109.79     28.54 o 
  -2 -10   2       66.69      102.53     26.57 o 
  -1 -10   2       13.67      -18.04     39.04 o 
   0 -10   2      133.77      176.75     21.18 o 
  -6  -9   2       34.81       32.49     38.26 o 
  -5  -9   2       73.54       46.79     39.74 o 
  -4  -9   2      278.71      225.15     29.53 o 
  -3  -9   2       65.32       80.47     24.52 o 
  -2  -9   2       88.15      102.67     25.02 o 
  -1  -9   2       89.95       78.01     25.44 o 
   0  -9   2      458.42      460.03     22.44 o 
   1  -9   2        0.48       20.58     34.53 o 
   2  -9   2        3.31       -3.88     38.69 o 
  -7  -8   2       88.14       80.76     28.26 o 
  -6  -8   2       30.80       68.14     24.31 o 
  -5  -8   2       71.91       18.74     35.80 o 
  -4  -8   2       56.65       72.30     23.68 o 
  -3  -8   2      247.87      280.89     25.93 o 
  -2  -8   2       19.67        2.89     32.77 o 
  -1  -8   2        5.68      -28.12     31.22 o 
   0  -8   2      102.84       93.48     16.56 o 
   1  -8   2       18.02       16.28     34.18 o 
   2  -8   2      365.88      385.89     29.31 o 
   3  -8   2      123.92        4.09     44.32 o 
   4  -8   2        0.03      -41.01     42.70 o 
  -8  -7   2        0.85       46.30     37.98 o 
  -7  -7   2       14.26        7.61     37.21 o 
  -6  -7   2      344.29      346.21     30.09 o 
  -5  -7   2      565.73      592.85     41.93 o 
  -4  -7   2      175.67      153.48     23.40 o 
  -3  -7   2        1.81        5.29     28.05 o 
  -2  -7   2       66.63       73.22     20.86 o 
  -1  -7   2      377.90      435.07     37.21 o 
   0  -7   2     2058.69     2164.18     42.15 o 
   1  -7   2       12.34       11.06     29.60 o 
   2  -7   2      520.44      585.10     42.84 o 
   3  -7   2      203.66      199.92     27.13 o 
   4  -7   2      395.80      373.69     30.58 o 
   5  -7   2      290.07      259.39     34.04 o 
  -8  -6   2       15.73        9.80     37.35 o 
  -7  -6   2       28.27      -35.30     35.30 o 
  -6  -6   2      723.29      674.74     45.52 o 
  -5  -6   2      907.57      992.41     46.93 o 
  -4  -6   2        0.80      -30.02     30.02 o 
  -3  -6   2      151.01      137.84     22.06 o 
  -2  -6   2      336.34      332.26     32.35 o 
  -1  -6   2      182.31      201.61     21.42 o 
   0  -6   2      153.22      171.99     14.77 o 
   1  -6   2        9.05        3.31     28.61 o 
   2  -6   2      948.75      932.44     44.96 o 
   3  -6   2        1.84       35.66     21.42 o 
   4  -6   2        1.51       32.84     34.39 o 
   5  -6   2      613.90      605.11     51.37 o 
  -8  -5   2        0.04        9.37     35.52 o 
  -7  -5   2       47.29       90.20     24.59 o 
  -6  -5   2        5.45        3.88     31.71 o 
  -5  -5   2      437.36      428.80     37.77 o 
  -4  -5   2       19.17      -16.00     26.92 o 
  -3  -5   2        5.68      -16.09     17.98 o 
  -2  -5   2       81.82       65.69     12.07 o 
  -1  -5   2       27.30       19.78     16.09 o 
   0  -5   2      436.69      509.81     21.65 o 
   1  -5   2        0.41      -17.44     17.44 o 
   2  -5   2      102.74       73.78     21.21 o 
   3  -5   2        2.22       17.34     26.92 o 
   4  -5   2       50.94       52.29     22.55 o 
   5  -5   2       26.58       49.82     24.17 o 
   6  -5   2       23.60      -38.19     38.19 o 
  -8  -4   2        2.73       42.77     36.22 o 
  -7  -4   2       41.48       37.49     33.26 o 
  -6  -4   2      368.39      504.41     36.43 o 
  -5  -4   2      240.33      288.71     22.62 o 
  -4  -4   2      171.68      155.98     47.43 o 
  -3  -4   2     1101.07      991.24    229.34 o 
  -2  -4   2     1227.86     1166.50    303.75 o 
  -1  -4   2      841.85      799.38     58.74 o 
   0  -4   2     5497.69     5853.37     47.66 o 
   1  -4   2      680.91      743.25     59.02 o 
   2  -4   2       25.10       38.51     21.46 o 
   3  -4   2        1.13      -26.07     26.07 o 
   4  -4   2      707.03      734.35     42.21 o 
   5  -4   2      300.14      295.33     27.76 o 
   6  -4   2        0.30       67.02     23.18 o 
   7  -4   2       27.65      -41.86     41.86 o 
  -9  -3   2       38.06       16.98     40.10 o 
  -8  -3   2      246.28      267.00     29.81 o 
  -7  -3   2       96.27      119.30     25.93 o 
  -6  -3   2        0.94       -5.00     28.54 o 
  -5  -3   2      182.81      214.36     21.63 o 
  -4  -3   2      295.99      242.25     35.55 o 
  -3  -3   2      682.59      497.12     99.18 o 
  -2  -3   2      781.68      690.82    151.30 o 
  -1  -3   2       35.70       39.39     12.16 o 
   0  -3   2       10.29       10.25     12.91 o 
   1  -3   2      244.24      217.70     12.76 o 
   2  -3   2     2192.27     2234.02     31.67 o 
   3  -3   2        7.45       35.92     13.95 o 
   4  -3   2      178.39      163.70     21.35 o 
   5  -3   2      260.94      299.84     24.80 o 
   6  -3   2      415.43      460.51     41.01 o 
   7  -3   2       98.55       71.38     27.98 o 
  -8  -2   2       42.56       64.55     25.30 o 
  -7  -2   2        5.12        1.69     32.06 o 
  -6  -2   2       24.51      -14.80     30.37 o 
  -5  -2   2      572.56      546.06     36.93 o 
  -4  -2   2     1113.95     1176.73    126.84 o 
  -3  -2   2      319.83      388.68     16.75 o 
  -2  -2   2        2.05       -8.65     14.20 o 
  -1  -2   2     1810.34     1540.41    272.75 o 
   0  -2   2       58.04       40.87     12.26 o 
   1  -2   2     1140.52     1200.58     20.88 o 
   2  -2   2      182.67      185.22     10.61 o 
   3  -2   2        0.58      -15.09     15.09 o 
   4  -2   2      373.69      314.04     17.88 o 
   5  -2   2      198.25      194.63     22.48 o 
   6  -2   2        4.27      -22.90     31.29 o 
   7  -2   2      106.65      104.50     26.64 o 
   8  -2   2        6.69       14.31     39.18 o 
  -8  -1   2       25.65       -9.09     36.71 o 
  -7  -1   2       87.70       51.23     34.74 o 
  -6  -1   2        1.24      -30.94     30.94 o 
  -5  -1   2        3.08       17.19     26.28 o 
  -4  -1   2     1219.38     1347.75     74.27 o 
  -3  -1   2     1299.39     1262.22     80.44 o 
  -2  -1   2      118.45       99.86      9.32 o 
  -1  -1   2     3922.05     3936.58     53.63 o 
   0  -1   2      744.71      728.93     13.63 o 
   1  -1   2    10649.81    10972.41     87.62 o 
   2  -1   2      518.83      456.81     30.94 o 
   3  -1   2       47.10       56.68     10.04 o 
   4  -1   2      452.06      428.18     21.23 o 
   5  -1   2        0.87       12.90     26.36 o 
   6  -1   2       44.70       25.72     20.72 o 
   7  -1   2      550.38      585.73     46.02 o 
   8  -1   2       29.37       76.11     25.86 o 
  -8   0   2      457.75      505.89     47.71 o 
  -7   0   2      246.85      244.74     27.84 o 
  -6   0   2       79.23       42.07     31.92 o 
  -5   0   2       46.83       75.19     19.52 o 
  -4   0   2      383.19      364.54     20.22 o 
  -3   0   2     2366.24     2583.60     31.44 o 
  -2   0   2      264.46      312.41     14.17 o 
  -1   0   2      571.56      588.69     18.82 o 
   0   0   2     2164.95     2108.07     24.70 o 
   1   0   2      284.77      231.56     15.50 o 
   2   0   2    42890.63    40141.21   1350.10 o 
   3   0   2      243.62      206.55     24.35 o 
   4   0   2      254.36      231.60     14.22 o 
   5   0   2        3.05       24.43     17.99 o 
   6   0   2       77.51      102.25     21.14 o 
   7   0   2      121.65      100.91     24.66 o 
   8   0   2        8.55      -14.73     35.87 o 
  -8   1   2       13.02       10.36     37.63 o 
  -7   1   2      346.30      353.75     31.22 o 
  -6   1   2      144.70      149.11     23.96 o 
  -5   1   2      217.34      199.50     22.83 o 
  -4   1   2       12.20       18.12     16.46 o 
  -3   1   2      293.12      292.97     17.19 o 
  -2   1   2      374.62      383.62     16.14 o 
  -1   1   2     5818.80     5784.52    286.03 o 
   0   1   2        2.18       -1.52      8.37 o 
   1   1   2      357.96      387.51     15.71 o 
   2   1   2     1783.85     1860.17     64.09 o 
   3   1   2      232.75      234.20     20.47 o 
   4   1   2     1386.38      974.20    134.67 o 
   5   1   2     1077.36      940.76     49.57 o 
   6   1   2      124.90      100.84     22.41 o 
   7   1   2       68.45       60.39     22.97 o 
   8   1   2       47.84       50.38     34.74 o 
   9   1   2      416.84      402.16     34.60 o 
  -8   2   2      273.81      254.18     34.11 o 
  -7   2   2        3.83      -34.04     35.87 o 
  -6   2   2       36.98       20.58     32.20 o 
  -5   2   2      222.29      241.42     23.89 o 
  -4   2   2     1685.19     1869.48     35.20 o 
  -3   2   2     2142.24     2285.18     33.31 o 
  -2   2   2      962.05      970.20     21.58 o 
  -1   2   2      154.27      127.86      9.24 o 
   0   2   2     1227.66     1221.81     57.22 o 
   1   2   2      732.09      696.95     44.75 o 
   2   2   2     2808.65     2315.52    124.48 o 
   3   2   2       73.71       68.92      9.13 o 
   4   2   2        0.01      -13.74     13.74 o 
   5   2   2      227.43      237.26     14.06 o 
   6   2   2      589.57      545.28     37.00 o 
   7   2   2     1218.08     1294.58     54.33 o 
   8   2   2       44.15       60.46     24.52 o 
   9   2   2      101.90       44.68     38.55 o 
  -7   3   2       49.56       50.46     39.81 o 
  -6   3   2       96.37      102.32     24.66 o 
  -5   3   2      196.68      197.88     24.17 o 
  -4   3   2      285.62      276.94     23.33 o 
  -3   3   2      617.35      648.04     24.35 o 
  -2   3   2        1.97       -7.26     14.25 o 
  -1   3   2     4255.81     4463.94    132.94 o 
   0   3   2      116.05      119.19      9.44 o 
   1   3   2      632.79      590.59     21.39 o 
   2   3   2      566.82      442.75     22.51 o 
   3   3   2      118.45       79.66     12.33 o 
   4   3   2      647.72      229.37    124.31 o 
   5   3   2      258.83      187.64     83.05 o 
   6   3   2        2.07       12.61     28.19 o 
   7   3   2       78.32       90.83     21.92 o 
   8   3   2       67.56       71.95     26.85 o 
   9   3   2       32.38       33.68     35.23 o 
  -7   4   2       88.17       80.83     31.78 o 
  -6   4   2       97.30       58.07     27.41 o 
  -5   4   2       17.88        6.34     32.84 o 
  -4   4   2        1.66       26.21     19.80 o 
  -3   4   2       66.95       95.77     19.17 o 
  -2   4   2       29.81       22.91     13.68 o 
  -1   4   2      668.18      742.21     35.76 o 
   0   4   2      103.12      105.57     18.82 o 
   1   4   2       38.46       35.67     29.31 o 
   2   4   2      357.76      326.75     27.69 o 
   3   4   2     1072.11      807.48    161.73 o 
   4   4   2     1171.44      643.29    104.15 o 
   5   4   2       59.18       71.29     27.48 o 
   6   4   2        0.34       34.95     27.27 o 
   7   4   2       10.59        5.92     29.53 o 
   8   4   2       96.15       84.28     25.51 o 
   9   4   2       61.31       94.71     27.06 o 
  -6   5   2       61.18       31.36     40.66 o 
  -5   5   2      176.44      163.35     27.84 o 
  -4   5   2      465.65      523.86     40.38 o 
  -3   5   2      316.78      380.04     34.60 o 
  -2   5   2        0.03      -12.19     27.06 o 
  -1   5   2       63.57       50.02     12.68 o 
   0   5   2        7.90       -8.28     12.46 o 
   1   5   2     1140.22     1163.33     93.19 o 
   2   5   2     1085.02      935.56     69.59 o 
   3   5   2       51.95       43.93     11.42 o 
   4   5   2      194.34      134.95     28.68 o 
   5   5   2       84.26       75.12     18.74 o 
   6   5   2      442.86      438.17     37.98 o 
   7   5   2      146.83      125.72     24.45 o 
   8   5   2       58.92       76.46     25.58 o 
   9   5   2        6.53      -20.29     40.52 o 
  -5   6   2       61.03       45.24     40.52 o 
  -4   6   2      111.88      141.22     25.72 o 
  -3   6   2      361.42      348.11     26.92 o 
  -2   6   2     3029.29     3066.43     67.44 o 
  -1   6   2     2127.95     2119.13     56.09 o 
   0   6   2      150.77      152.97     14.47 o 
   1   6   2      312.92      293.98     17.58 o 
   2   6   2        4.76       20.34     14.06 o 
   3   6   2      652.94      512.57     76.60 o 
   4   6   2     1612.45     1343.76     47.43 o 
   5   6   2      238.23      219.09     23.33 o 
   6   6   2       16.08        9.02     21.56 o 
   7   6   2       57.64       56.30     24.24 o 
   8   6   2      877.19      849.78     53.56 o 
   9   6   2      380.00      449.10     35.38 o 
  -5   7   2       23.18       10.71     37.56 o 
  -4   7   2       73.93       88.30     26.92 o 
  -3   7   2        2.59      -34.88     34.88 o 
  -2   7   2       50.26       90.06     22.41 o 
  -1   7   2      567.97      601.24     39.39 o 
   0   7   2        0.81      -21.56     21.56 o 
   1   7   2     1279.51     1296.13     48.20 o 
   2   7   2      196.21      212.32     22.13 o 
   3   7   2      213.56      175.11     23.33 o 
   4   7   2       29.03       -6.13     30.37 o 
   5   7   2       28.49       29.10     30.87 o 
   6   7   2       98.64       23.47     35.80 o 
   7   7   2       31.59       -4.86     36.57 o 
   8   7   2       30.88       49.40     39.39 o 
  -4   8   2      198.72      198.51     30.23 o 
  -3   8   2        7.85      -24.38     36.36 o 
  -2   8   2      202.85      190.55     25.79 o 
  -1   8   2       68.02       94.36     23.82 o 
   0   8   2       16.56       26.51     20.44 o 
   1   8   2      581.01      595.60     42.84 o 
   2   8   2        1.62      -14.73     29.67 o 
   3   8   2      666.74      644.86     41.86 o 
   4   8   2     1006.04      946.39     47.14 o 
   5   8   2        1.72       -1.20     31.43 o 
   6   8   2       27.17       29.46     36.29 o 
   7   8   2       56.53       -5.85     38.12 o 
   8   8   2      100.90      111.27     29.74 o 
  -3   9   2        0.12      -17.12     39.39 o 
  -2   9   2      124.26      167.22     28.33 o 
  -1   9   2      374.71      393.78     30.30 o 
   0   9   2      216.54      182.56     19.18 o 
   1   9   2       70.83       61.52     23.82 o 
   2   9   2      204.10      180.89     25.79 o 
   3   9   2      151.73      119.16     23.47 o 
   4   9   2      456.08      472.56     43.13 o 
   5   9   2      181.07      162.08     26.78 o 
   6   9   2        3.01       27.06     35.66 o 
   7   9   2       21.94       13.60     38.19 o 
  -1  10   2      127.46      172.79     29.10 o 
   0  10   2      142.07      152.86     24.17 o 
   1  10   2      250.82      250.73     30.72 o 
   2  10   2      521.96      522.81     50.24 o 
   3  10   2        2.18       -3.59     34.88 o 
   4  10   2       20.45       37.07     37.42 o 
   5  10   2      106.18       72.23     28.54 o 
   6  10   2      165.46       99.50     29.39 o 
   1  11   2        0.00      -40.52     40.52 o 
   2  11   2      139.19      170.82     28.82 o 
   3  11   2      155.54      181.10     30.30 o 
   4  11   2       89.65      125.50     29.31 o 
  -4 -10   3       70.13       94.00     28.54 o 
  -3 -10   3      130.89      105.35     30.16 o 
  -2 -10   3       96.67       63.56     27.91 o 
  -1 -10   3      258.45      274.62     32.42 o 
   0 -10   3       63.98       76.78     20.20 o 
  -6  -9   3      275.31      392.16     33.68 o 
  -5  -9   3      266.97      257.77     30.30 o 
  -4  -9   3        0.52      -19.80     35.94 o 
  -3  -9   3       40.03       46.30     37.70 o 
  -2  -9   3      167.76      233.39     26.92 o 
  -1  -9   3      296.79      278.49     29.95 o 
   0  -9   3       71.78       64.26     18.17 o 
   1  -9   3      105.42       89.14     27.62 o 
   2  -9   3       53.86       -6.62     41.15 o 
  -7  -8   3      104.43      158.62     30.51 o 
  -6  -8   3       23.79       50.81     38.26 o 
  -5  -8   3       96.68       41.44     37.77 o 
  -4  -8   3        8.96       12.97     34.67 o 
  -3  -8   3      331.04      375.10     28.96 o 
  -2  -8   3      246.83      303.93     25.79 o 
  -1  -8   3       29.06       27.62     21.70 o 
   0  -8   3       42.08       48.93     16.34 o 
   1  -8   3      184.54      212.46     26.14 o 
   2  -8   3      136.58      145.94     27.34 o 
   3  -8   3       90.70       92.67     29.53 o 
  -7  -7   3       39.98       59.97     41.44 o 
  -6  -7   3        4.00      -13.95     35.02 o 
  -5  -7   3      603.39      703.56     46.02 o 
  -4  -7   3       70.58       78.92     21.21 o 
  -3  -7   3      198.41      117.26     23.96 o 
  -2  -7   3       94.57       75.40     21.21 o 
  -1  -7   3        3.52       -2.61     29.31 o 
   0  -7   3       50.38       40.13     17.48 o 
   1  -7   3      279.66      249.67     23.89 o 
   2  -7   3       10.20       27.84     33.26 o 
   3  -7   3       30.48       49.75     35.52 o 
   4  -7   3        0.98       19.59     37.00 o 
  -8  -6   3      118.83      114.79     30.87 o 
  -7  -6   3      124.82      116.98     27.13 o 
  -6  -6   3      110.29      131.92     25.44 o 
  -5  -6   3        1.53      -30.37     30.37 o 
  -4  -6   3      295.62      280.96     24.59 o 
  -3  -6   3       31.86       60.32     20.15 o 
  -2  -6   3      617.22      628.09     38.19 o 
  -1  -6   3        0.81      -28.05     28.05 o 
   0  -6   3       11.87       14.89     23.71 o 
   1  -6   3       68.48       81.11     20.44 o 
   2  -6   3      598.36      587.71     40.94 o 
   3  -6   3      662.03      784.10     44.54 o 
   4  -6   3        0.81      -16.77     32.63 o 
   5  -6   3       56.81       38.83     38.90 o 
  -8  -5   3        7.60      -39.39     39.39 o 
  -7  -5   3      208.00      260.80     29.17 o 
  -6  -5   3        2.51      -32.35     32.35 o 
  -5  -5   3      436.70      433.17     38.83 o 
  -4  -5   3     1209.57     1246.87     47.43 o 
  -3  -5   3     1200.44     1230.80     43.69 o 
  -2  -5   3      348.61      309.27     56.52 o 
  -1  -5   3        4.33        6.98     16.79 o 
   0  -5   3       23.87       31.59     14.31 o 
   1  -5   3      114.70      100.63     19.38 o 
   2  -5   3      295.25      298.93     23.47 o 
   3  -5   3      244.83      196.40     23.47 o 
   4  -5   3       46.94       67.79     22.76 o 
   5  -5   3       29.24        5.14     35.87 o 
   6  -5   3      462.02      482.85     47.00 o 
  -8  -4   3       25.89       28.33     39.04 o 
  -7  -4   3     1252.67     1364.06     56.66 o 
  -6  -4   3       30.70       40.94     22.76 o 
  -5  -4   3      813.99      853.80     43.48 o 
  -4  -4   3       52.83       26.07     29.17 o 
  -3  -4   3      355.20      312.56     70.93 o 
  -2  -4   3     1513.63     1323.48    320.91 o 
  -1  -4   3      638.62      546.31     27.87 o 
   0  -4   3      435.06      475.76     21.56 o 
   1  -4   3      489.33      537.48     23.47 o 
   2  -4   3       63.22       50.89     12.78 o 
   3  -4   3      644.72      657.61     39.46 o 
   4  -4   3      547.41      528.30     40.10 o 
   5  -4   3      101.76      122.97     24.10 o 
   6  -4   3       33.36      -14.02     37.77 o 
   7  -4   3        0.58      -41.79     41.79 o 
  -8  -3   3        8.34       37.63     36.71 o 
  -7  -3   3       24.36      -22.13     34.67 o 
  -6  -3   3       10.79       15.78     28.82 o 
  -5  -3   3        6.73       43.90     18.82 o 
  -4  -3   3       97.69      104.20     13.20 o 
  -3  -3   3      588.90      507.68    132.80 o 
  -2  -3   3      304.52      307.24     51.94 o 
  -1  -3   3     1295.19     1292.95     65.15 o 
   0  -3   3     1445.74     1628.47     25.61 o 
   1  -3   3      414.82      431.11     26.39 o 
   2  -3   3      214.00      229.60     12.51 o 
   3  -3   3      333.79      354.64     20.43 o 
   4  -3   3       34.47       33.26     19.17 o 
   5  -3   3        1.88       28.54     27.84 o 
   6  -3   3      108.22      113.88     25.02 o 
   7  -3   3      105.56      104.72     27.41 o 
  -8  -2   3       55.38        5.64     39.81 o 
  -7  -2   3       74.03       26.50     36.57 o 
  -6  -2   3       95.58      121.14     22.83 o 
  -5  -2   3      217.21      207.25     22.27 o 
  -4  -2   3       52.99       18.65     17.41 o 
  -3  -2   3      232.45      212.98     11.76 o 
  -2  -2   3       55.53       49.83      9.44 o 
  -1  -2   3      190.85      143.69     32.59 o 
   0  -2   3     2538.91     2541.37     26.95 o 
   1  -2   3      816.56      880.39     19.33 o 
   2  -2   3      957.88      958.95     22.22 o 
   3  -2   3      335.29      335.20     18.78 o 
   4  -2   3      393.77      365.52     22.42 o 
   5  -2   3        1.94        6.20     28.54 o 
   6  -2   3       31.12      -23.33     32.35 o 
   7  -2   3      173.30      172.79     27.84 o 
   8  -2   3       13.55       12.33     38.97 o 
  -8  -1   3        8.37       -2.33     39.39 o 
  -7  -1   3        0.94        6.55     33.68 o 
  -6  -1   3       49.93       21.07     31.15 o 
  -5  -1   3     1226.62     1425.37     47.85 o 
  -4  -1   3       62.17       74.23     16.81 o 
  -3  -1   3     1803.59     1817.73    148.83 o 
  -2  -1   3      491.40      493.16     57.50 o 
  -1  -1   3     1287.23     1117.91    176.88 o 
   0  -1   3       17.84       21.97     12.05 o 
   1  -1   3     5506.88     5705.22     83.72 o 
   2  -1   3       15.35       27.89     10.17 o 
   3  -1   3        4.87       25.38     29.46 o 
   4  -1   3      155.55      126.60     12.83 o 
   5  -1   3      451.02      449.87     35.38 o 
   6  -1   3       56.81       -8.39     30.94 o 
   7  -1   3      308.50      344.73     27.55 o 
   8  -1   3      119.04      104.15     27.69 o 
  -8   0   3      188.38      226.98     31.85 o 
  -7   0   3       13.55       -0.14     33.82 o 
  -6   0   3       19.59      -13.46     32.27 o 
  -5   0   3     1013.04     1075.98     42.70 o 
  -4   0   3       46.37       30.27     16.81 o 
  -3   0   3     1427.90     1550.49     59.72 o 
  -2   0   3      239.96      290.25     15.18 o 
  -1   0   3        0.23       11.95     11.46 o 
   0   0   3     4254.76     4180.98     72.97 o 
   1   0   3      379.99      401.46     18.53 o 
   2   0   3     6789.99     7062.45    107.96 o 
   3   0   3       11.95        3.20     13.19 o 
   4   0   3      764.99      755.20     23.64 o 
   5   0   3       65.18       34.08     38.19 o 
   6   0   3       50.17       40.94     20.65 o 
   7   0   3      206.11      255.80     25.30 o 
   8   0   3        4.65      -38.05     38.05 o 
   9   0   3        0.14      -26.00     41.51 o 
  -8   1   3       86.14      112.68     27.41 o 
  -7   1   3       76.06      113.74     26.78 o 
  -6   1   3      140.45      137.13     23.61 o 
  -5   1   3      126.62      149.89     21.99 o 
  -4   1   3       46.08       78.59     12.58 o 
  -3   1   3        4.23       -8.70     14.70 o 
  -2   1   3      399.64      360.89     15.99 o 
  -1   1   3       22.15        4.56     14.62 o 
   0   1   3     1452.39     1428.46     24.10 o 
   1   1   3       12.86       16.91     14.52 o 
   2   1   3    18442.00    19821.93    127.04 o 
   3   1   3        0.36       12.22     12.84 o 
   4   1   3     7478.06     6200.75    517.10 o 
   5   1   3       17.32       23.72     17.48 o 
   6   1   3      228.55      233.25     23.54 o 
   7   1   3       61.08       27.69     32.77 o 
   8   1   3        8.25       15.36     25.16 o 
   9   1   3      105.42       93.86     30.37 o 
  -7   2   3      269.76      232.97     30.58 o 
  -6   2   3      132.21      107.39     24.45 o 
  -5   2   3       69.70       81.81     21.77 o 
  -4   2   3       54.05       15.15     29.17 o 
  -3   2   3      700.69      775.91     28.89 o 
  -2   2   3      208.32      249.31     13.18 o 
  -1   2   3       96.16       72.32      9.24 o 
   0   2   3       56.16       63.70      8.52 o 
   1   2   3      521.19      543.09     14.82 o 
   2   2   3       37.53       30.68      8.94 o 
   3   2   3       23.54       -3.83     28.68 o 
   4   2   3       20.49       19.97     10.11 o 
   5   2   3       37.90       38.08     12.40 o 
   6   2   3       70.93      102.88     19.87 o 
   7   2   3        3.90       21.00     21.56 o 
   8   2   3       17.05       34.04     32.49 o 
   9   2   3       54.09       16.42     37.91 o 
  -7   3   3      112.27      120.64     27.41 o 
  -6   3   3      204.10      153.97     27.84 o 
  -5   3   3     1149.83     1308.39     53.49 o 
  -4   3   3       81.22       80.55     20.79 o 
  -3   3   3      256.37      356.56     43.76 o 
  -2   3   3       11.33       22.37     14.97 o 
  -1   3   3       65.38       76.79      9.84 o 
   0   3   3     2392.84     2516.63     43.20 o 
   1   3   3      907.68      885.53     18.71 o 
   2   3   3      169.05      153.39     10.04 o 
   3   3   3       99.15       80.05     12.33 o 
   4   3   3        1.97      -14.71     14.71 o 
   5   3   3      199.98      137.92     91.19 o 
   6   3   3      404.23      397.23     36.01 o 
   7   3   3       47.97       13.81     33.26 o 
   8   3   3      202.84      196.61     26.92 o 
   9   3   3       32.33      -31.99     41.08 o 
  -7   4   3      207.75      260.59     30.02 o 
  -6   4   3      236.44      188.93     29.74 o 
  -5   4   3       68.62       79.07     24.17 o 
  -4   4   3       47.86       10.50     31.99 o 
  -3   4   3        0.10       -4.30     25.58 o 
  -2   4   3     1279.79     1367.30     30.10 o 
  -1   4   3       24.91       11.96     12.06 o 
   0   4   3     1560.46     1731.97     27.11 o 
   1   4   3      141.59      148.51     15.57 o 
   2   4   3       51.39       55.14      9.92 o 
   3   4   3       45.09       25.71     11.54 o 
   4   4   3     1786.54     1214.60    280.32 o 
   5   4   3       23.74        5.73     28.29 o 
   6   4   3      366.90      430.84     34.81 o 
   7   4   3       21.27      -11.06     32.06 o 
   8   4   3      117.03      157.99     26.99 o 
   9   4   3       85.34      120.92     27.84 o 
  -6   5   3       48.65       55.46     40.10 o 
  -5   5   3      103.01      129.59     25.79 o 
  -4   5   3      362.72      403.29     38.12 o 
  -3   5   3       42.05       71.81     19.80 o 
  -2   5   3        0.31        6.55     27.69 o 
  -1   5   3       46.68       54.65     14.33 o 
   0   5   3     1336.15     1414.93     28.12 o 
   1   5   3     1132.14     1131.09     25.09 o 
   2   5   3      566.23      496.76     47.14 o 
   3   5   3     1021.70      862.63     79.88 o 
   4   5   3      543.48      425.27     73.32 o 
   5   5   3      129.10      135.37     21.35 o 
   6   5   3     1167.41     1106.42     47.00 o 
   7   5   3      165.23       94.29     23.25 o 
   8   5   3      140.63      117.33     27.76 o 
   9   5   3        0.90      -17.97     37.35 o 
  -5   6   3       28.97       49.33     25.51 o 
  -4   6   3      116.14      111.20     24.80 o 
  -3   6   3        1.31      -12.54     30.87 o 
  -2   6   3      456.93      411.82     37.56 o 
  -1   6   3      116.77      110.56     20.51 o 
   0   6   3      501.00      513.23     24.23 o 
   1   6   3       79.83       94.60     13.40 o 
   2   6   3       14.53        1.61     23.04 o 
   3   6   3      108.67       71.09     13.43 o 
   4   6   3       14.27       17.05     27.20 o 
   5   6   3       44.09       52.43     20.01 o 
   6   6   3       25.21       39.32     28.26 o 
   7   6   3       78.81      127.48     23.04 o 
   8   6   3        0.17      -39.53     39.53 o 
   9   6   3       36.13       77.44     27.69 o 
  -5   7   3        0.75      -38.26     40.03 o 
  -4   7   3      103.96       78.50     27.20 o 
  -3   7   3        0.03       -3.45     34.39 o 
  -2   7   3        1.13       20.44     29.10 o 
  -1   7   3       20.70        7.82     28.89 o 
   0   7   3        5.98       -2.08     24.63 o 
   1   7   3      803.60      826.59     41.29 o 
   2   7   3      254.04      229.37     22.62 o 
   3   7   3      266.49      256.43     23.33 o 
   4   7   3     1294.24     1150.75     48.98 o 
   5   7   3        3.85      -30.51     30.51 o 
   6   7   3      110.99      104.58     24.03 o 
   7   7   3       16.11        9.65     33.90 o 
   8   7   3        0.98       55.67     25.16 o 
  -4   8   3        6.82      -23.04     40.73 o 
  -3   8   3        0.01      -16.91     36.71 o 
  -2   8   3      207.26      237.62     28.33 o 
  -1   8   3       97.36      104.43     24.66 o 
   0   8   3      319.87      378.91     25.93 o 
   1   8   3        0.80      -10.50     28.12 o 
   2   8   3      429.38      436.13     37.56 o 
   3   8   3      335.06      274.76     25.44 o 
   4   8   3     1293.02     1214.24     52.64 o 
   5   8   3       71.90       16.14     33.12 o 
   6   8   3       81.15       76.39     24.73 o 
   7   8   3       79.89       98.02     26.36 o 
   8   8   3        2.89      -23.96     40.73 o 
  -3   9   3      297.46      239.52     32.91 o 
  -2   9   3      274.63      265.53     30.72 o 
  -1   9   3       66.08      116.91     24.59 o 
   0   9   3        6.54       -6.04     25.79 o 
   1   9   3       93.32       86.68     25.16 o 
   2   9   3      161.67      181.32     25.86 o 
   3   9   3      160.89      208.59     25.30 o 
   4   9   3      181.24      210.98     26.64 o 
   5   9   3        0.41       23.82     35.38 o 
   6   9   3       27.12       44.82     37.77 o 
   7   9   3       30.87       19.66     26.85 o 
  -1  10   3      139.56      148.76     28.82 o 
   0  10   3       34.02       15.65     21.65 o 
   1  10   3      458.06      432.39     33.97 o 
   2  10   3       19.91      -16.14     34.95 o 
   3  10   3        1.11        7.12     24.17 o 
   4  10   3       50.07       91.54     24.73 o 
   5  10   3      184.66      123.53     29.24 o 
   6  10   3       73.72       18.46     41.72 o 
   1  11   3       67.40        2.11     43.06 o 
   2  11   3       56.35       47.14     38.69 o 
   3  11   3      213.89      229.59     30.94 o 
   4  11   3       18.91       14.31     37.56 o 
   5  11   3       49.10       23.40     44.75 o 
  -3 -10   4      316.86      308.09     33.12 o 
  -2 -10   4        5.18       45.52     34.88 o 
  -1 -10   4        4.22       60.18     24.66 o 
  -5  -9   4       48.80       46.44     26.14 o 
  -4  -9   4        8.73       12.97     39.18 o 
  -3  -9   4       90.42      111.69     26.64 o 
  -2  -9   4        0.20       30.79     35.09 o 
  -1  -9   4      310.46      297.02     30.72 o 
   0  -9   4      129.17      104.10     19.78 o 
   1  -9   4        0.40       17.62     36.08 o 
   2  -9   4       12.86       12.75     38.97 o 
  -6  -8   4       24.19       68.71     26.21 o 
  -5  -8   4        0.61       17.97     33.33 o 
  -4  -8   4      121.39      125.36     25.93 o 
  -3  -8   4      106.99      111.48     25.30 o 
  -2  -8   4        1.28        5.99     22.48 o 
  -1  -8   4       70.74        1.97     35.23 o 
   0  -8   4        7.00        3.69     38.09 o 
   1  -8   4       85.28       51.58     36.85 o 
   2  -8   4      376.38      363.97     33.05 o 
   3  -8   4        3.06      -36.22     38.69 o 
  -7  -7   4        1.00       -7.68     38.41 o 
  -6  -7   4       15.11       23.40     35.23 o 
  -5  -7   4       86.56       87.94     24.17 o 
  -4  -7   4      565.67      607.16     44.47 o 
  -3  -7   4      206.70      212.81     23.82 o 
  -2  -7   4        1.59       12.40     28.05 o 
  -1  -7   4        6.19       27.34     28.75 o 
   0  -7   4      109.59      102.56     16.42 o 
   1  -7   4      456.48      467.06     40.03 o 
   2  -7   4      998.41      963.87     53.06 o 
   3  -7   4        6.46        1.90     33.33 o 
   4  -7   4        3.52       19.66     38.12 o 
  -8  -6   4       24.46       44.68     41.51 o 
  -7  -6   4       83.16      103.17     26.50 o 
  -6  -6   4       43.07       44.40     25.23 o 
  -5  -6   4      234.06      312.74     27.13 o 
  -4  -6   4      457.77      528.94     39.60 o 
  -3  -6   4      547.83      478.76     37.49 o 
  -2  -6   4        8.57       -8.39     26.78 o 
  -1  -6   4      461.15      464.95     38.12 o 
   0  -6   4      350.59      325.10     16.97 o 
   1  -6   4       34.86       -7.89     29.67 o 
   2  -6   4       12.55       13.81     29.17 o 
   3  -6   4       98.30      110.49     23.25 o 
   4  -6   4      300.10      333.67     28.33 o 
   5  -6   4       14.06        3.95     38.19 o 
  -8  -5   4       21.93       12.26     36.71 o 
  -7  -5   4        0.02       25.02     33.47 o 
  -6  -5   4       83.31       84.98     24.38 o 
  -5  -5   4      229.39      224.37     23.89 o 
  -4  -5   4     1212.46     1292.60     49.75 o 
  -3  -5   4     1324.63     1408.52     47.21 o 
  -2  -5   4      110.77      138.14     56.02 o 
  -1  -5   4        5.43      -18.31     18.31 o 
   0  -5   4      420.45      452.59     22.69 o 
   1  -5   4      885.40      893.61     40.80 o 
   2  -5   4      503.50      519.42     36.78 o 
   3  -5   4       78.77       93.23     21.77 o 
   4  -5   4      111.63      128.18     24.24 o 
   5  -5   4      176.69      215.49     27.48 o 
   6  -5   4      297.18      308.79     31.71 o 
  -8  -4   4      270.87      225.57     32.27 o 
  -7  -4   4      186.73      159.33     27.69 o 
  -6  -4   4       12.65       -1.48     30.72 o 
  -5  -4   4       47.02       31.15     20.08 o 
  -4  -4   4       36.38       68.99     19.03 o 
  -3  -4   4      260.99      243.94     41.05 o 
  -2  -4   4       78.97       53.57     11.91 o 
  -1  -4   4      675.34      650.36     22.23 o 
   0  -4   4        5.58       15.26     15.17 o 
   1  -4   4      841.00      869.70     25.61 o 
   2  -4   4      344.40      388.88     22.69 o 
   3  -4   4       47.62       82.03     20.44 o 
   4  -4   4       61.68      102.46     20.44 o 
   5  -4   4        1.22       34.74     21.63 o 
   6  -4   4        6.47       60.32     24.45 o 
   7  -4   4        3.16       19.10     34.88 o 
  -8  -3   4        5.63        4.09     38.55 o 
  -7  -3   4        4.28       -8.60     32.63 o 
  -6  -3   4      924.09      994.59     48.69 o 
  -5  -3   4      160.34      198.93     22.69 o 
  -4  -3   4      162.59      173.68     41.22 o 
  -3  -3   4       65.07       41.35     13.66 o 
  -2  -3   4       96.56       59.32     16.38 o 
  -1  -3   4     1383.87     1296.85     61.84 o 
   0  -3   4       59.51       76.11      9.67 o 
   1  -3   4        0.39       22.99     22.76 o 
   2  -3   4     1521.55     1668.69     30.17 o 
   3  -3   4       73.46       51.92     13.43 o 
   4  -3   4      265.42      231.35     23.47 o 
   5  -3   4        0.14        1.41     29.95 o 
   6  -3   4       31.83       42.28     23.54 o 
   7  -3   4       46.47        3.45     38.41 o 
  -8  -2   4       20.06       -1.76     38.62 o 
  -7  -2   4        0.37      -35.87     35.87 o 
  -6  -2   4       68.64       60.04     23.25 o 
  -5  -2   4        6.37      -26.36     28.75 o 
  -4  -2   4      188.33      180.00     16.24 o 
  -3  -2   4      139.29      106.29     17.09 o 
  -2  -2   4      487.38      520.80     37.70 o 
  -1  -2   4        7.18       18.71     11.73 o 
   0  -2   4     1948.97     1917.59     25.61 o 
   1  -2   4     1325.62     1336.88     49.33 o 
   2  -2   4       79.59      106.34     19.87 o 
   3  -2   4        5.40       23.10     14.74 o 
   4  -2   4       22.64       30.30     26.07 o 
   5  -2   4      148.52      163.70     22.97 o 
   6  -2   4      236.14      259.11     26.07 o 
   7  -2   4       91.78       83.79     26.92 o 
   8  -2   4       31.16      -12.61     40.52 o 
  -8  -1   4        1.60      -35.45     39.46 o 
  -7  -1   4      389.34      423.37     41.01 o 
  -6  -1   4      746.33      890.37     46.02 o 
  -5  -1   4        0.72      -16.91     27.84 o 
  -4  -1   4        2.66        9.73     19.34 o 
  -3  -1   4      176.29      183.52     25.69 o 
  -2  -1   4     5927.94     6017.20    365.48 o 
  -1  -1   4     3691.19     3547.88    286.45 o 
   0  -1   4     3597.30     3552.04     29.85 o 
   1  -1   4     4181.47     4383.62     58.81 o 
   2  -1   4      153.38      164.49     32.03 o 
   3  -1   4      806.30      786.05     36.47 o 
   4  -1   4     2244.64     2024.66    114.26 o 
   5  -1   4       48.84       17.05     27.84 o 
   6  -1   4       27.27       39.46     30.37 o 
   7  -1   4        0.99       39.11     33.82 o 
   8  -1   4      143.75      120.99     29.53 o 
  -8   0   4      236.05      218.52     31.43 o 
  -7   0   4      124.75       98.94     27.20 o 
  -6   0   4       82.80       79.14     23.75 o 
  -5   0   4       38.52       23.11     29.31 o 
  -4   0   4       25.21       11.30     34.74 o 
  -3   0   4      789.09      867.34     38.05 o 
  -2   0   4     1248.63     1245.26     22.50 o 
  -1   0   4       68.06       76.54     34.25 o 
   0   0   4      985.92      995.77     17.39 o 
   1   0   4      393.12      388.76     14.62 o 
   2   0   4      528.43      612.25     17.16 o 
   3   0   4      854.85      853.61     21.35 o 
   4   0   4     2942.84     2731.41     79.84 o 
   5   0   4       36.74       15.22     26.99 o 
   6   0   4      425.17      393.50     37.00 o 
   7   0   4        0.10      -22.76     29.39 o 
   8   0   4       50.33        5.07     38.41 o 
  -8   1   4       17.54       33.82     39.74 o 
  -7   1   4      523.64      505.12     45.31 o 
  -6   1   4      323.03      342.05     27.84 o 
  -5   1   4      248.07      261.58     24.03 o 
  -4   1   4      272.84      289.07     15.50 o 
  -3   1   4       44.12       54.26     11.14 o 
  -2   1   4       11.72        4.65     18.39 o 
  -1   1   4     2814.66     2701.29    123.04 o 
   0   1   4      137.51      140.44      8.92 o 
   1   1   4      783.92      857.70     19.10 o 
   2   1   4      548.93      569.49     16.89 o 
   3   1   4     1016.19     1095.28     22.00 o 
   4   1   4     1901.61     1696.00     40.10 o 
   5   1   4      281.51      256.49     15.22 o 
   6   1   4      154.15      173.92     20.93 o 
   7   1   4        3.36       -2.89     31.50 o 
   8   1   4      112.69      -16.14     38.69 o 
   9   1   4       53.09       34.95     41.15 o 
  -7   2   4      107.06       91.12     27.84 o 
  -6   2   4      281.85      315.35     28.19 o 
  -5   2   4       11.92       -9.16     29.03 o 
  -4   2   4      139.96      139.81     20.72 o 
  -3   2   4      901.44     1009.23     25.93 o 
  -2   2   4     5800.54     6005.90     74.31 o 
  -1   2   4     3507.06     3554.30     34.42 o 
   0   2   4      213.24      187.39     11.26 o 
   1   2   4      608.98      701.88     17.12 o 
   2   2   4      897.31      907.46     35.48 o 
   3   2   4     1114.01     1052.03     24.06 o 
   4   2   4     1326.33     1217.84     53.98 o 
   5   2   4       24.72        7.28     17.26 o 
   6   2   4       25.09       23.11     20.01 o 
   7   2   4       49.42       16.63     33.12 o 
   8   2   4      634.27      584.25     46.58 o 
   9   2   4      370.24      293.92     33.90 o 
  -7   3   4      146.96      180.89     29.46 o 
  -6   3   4      151.65      185.33     28.26 o 
  -5   3   4      284.78      299.70     25.86 o 
  -4   3   4      244.80      243.33     22.76 o 
  -3   3   4      225.29      242.89     14.50 o 
  -2   3   4       44.31       56.14     11.21 o 
  -1   3   4      528.05      561.98     23.43 o 
   0   3   4       49.06       36.94      9.34 o 
   1   3   4     1007.46     1001.11     25.86 o 
   2   3   4      262.24      256.09     15.17 o 
   3   3   4        4.07       15.61     11.20 o 
   4   3   4      157.23      157.67     11.92 o 
   5   3   4        9.40        7.47     14.30 o 
   6   3   4      339.97      356.15     35.38 o 
   7   3   4       11.53      -31.78     31.78 o 
   8   3   4       27.91      -37.56     37.56 o 
   9   3   4        1.00      -39.25     39.25 o 
  -6   4   4      125.28      134.17     26.92 o 
  -5   4   4        0.14      -35.09     35.09 o 
  -4   4   4      127.13      123.46     23.33 o 
  -3   4   4      140.64      141.43     21.21 o 
  -2   4   4     1162.00     1212.81     29.22 o 
  -1   4   4        6.92      -14.04     32.84 o 
   0   4   4       48.80       69.99     26.67 o 
   1   4   4     1693.91     1952.74     39.50 o 
   2   4   4      756.69      793.08     23.85 o 
   3   4   4     1634.56     1471.51    115.50 o 
   4   4   4       81.68       45.63     11.57 o 
   5   4   4        2.05       23.01     15.42 o 
   6   4   4       92.56       56.52     22.06 o 
   7   4   4      158.67      137.70     24.59 o 
   8   4   4       21.29      -23.40     34.67 o 
   9   4   4      190.93      224.30     29.95 o 
  -6   5   4        0.00       -7.89     37.21 o 
  -5   5   4      361.72      351.85     29.95 o 
  -4   5   4       53.31       53.34     22.97 o 
  -3   5   4       26.72        1.55     27.27 o 
  -2   5   4      291.56      283.64     22.41 o 
  -1   5   4       26.77       19.82     21.70 o 
   0   5   4       74.53       70.96     14.90 o 
   1   5   4      130.06      128.11     11.76 o 
   2   5   4        8.18        5.71     15.16 o 
   3   5   4      137.40      110.54     12.48 o 
   4   5   4       16.50       -3.57     21.49 o 
   5   5   4      902.43      850.55     40.59 o 
   6   5   4      382.61      371.58     26.00 o 
   7   5   4      100.34       72.86     24.03 o 
   8   5   4       75.66      121.98     25.30 o 
   9   5   4       12.75       42.42     39.04 o 
  -5   6   4      161.78      137.41     28.89 o 
  -4   6   4      401.42      422.18     30.94 o 
  -3   6   4       28.30       18.96     23.18 o 
  -2   6   4       36.53       33.33     29.03 o 
  -1   6   4       91.50       89.42     19.59 o 
   0   6   4     3421.52     3634.76    141.32 o 
   1   6   4      936.00      893.44     37.28 o 
   2   6   4      172.11      187.80     15.29 o 
   3   6   4        7.88       30.95     17.94 o 
   4   6   4        5.87       17.12     27.48 o 
   5   6   4        6.16       12.68     20.44 o 
   6   6   4      597.08      538.10     42.07 o 
   7   6   4       72.40      -37.56     37.56 o 
   8   6   4       14.03        5.36     35.66 o 
   9   6   4        9.36       20.37     40.24 o 
  -4   7   4       76.97       20.65     39.32 o 
  -3   7   4      717.38      750.91     47.28 o 
  -2   7   4        0.25        5.78     29.53 o 
  -1   7   4       34.38       15.71     29.74 o 
   0   7   4      525.92      537.87     27.06 o 
   1   7   4      249.02      243.12     22.90 o 
   2   7   4      356.94      354.67     23.40 o 
   3   7   4     1194.77     1125.87     45.66 o 
   4   7   4        5.87       -4.65     28.89 o 
   5   7   4       23.99       27.48     29.31 o 
   6   7   4       65.05      101.26     23.54 o 
   7   7   4      134.63      123.95     27.48 o 
   8   7   4      305.87      264.96     30.87 o 
   9   7   4        1.16       21.21     38.76 o 
  -4   8   4      235.32      244.88     30.87 o 
  -3   8   4      119.21      123.25     28.26 o 
  -2   8   4      459.00      499.34     44.11 o 
  -1   8   4      119.76      134.59     23.82 o 
   0   8   4      395.03      401.87     22.07 o 
   1   8   4      586.36      632.31     41.22 o 
   2   8   4      139.32      127.90     21.77 o 
   3   8   4       78.22       72.30     21.77 o 
   4   8   4      273.18      278.70     24.73 o 
   5   8   4      516.90      486.23     40.66 o 
   6   8   4      760.25      629.49     45.95 o 
   7   8   4      122.67       93.02     26.92 o 
   8   8   4        6.66      -42.42     42.42 o 
  -2   9   4       19.08       41.08     39.04 o 
  -1   9   4        2.71      -36.36     36.36 o 
   0   9   4       69.90       93.76     17.44 o 
   1   9   4       47.74       46.30     35.09 o 
   2   9   4        4.32       30.79     22.34 o 
   3   9   4      565.47      639.43     45.45 o 
   4   9   4       61.02       46.30     24.45 o 
   5   9   4       90.47      101.26     23.82 o 
   6   9   4      204.44      210.00     26.99 o 
   7   9   4       26.60        1.97     37.00 o 
   8   9   4        0.34       55.67     39.81 o 
  -1  10   4        0.07       16.28     37.84 o 
   0  10   4       13.09       12.10     26.05 o 
   1  10   4       79.42      133.40     24.88 o 
   2  10   4       14.58       14.31     35.87 o 
   3  10   4       47.39       10.85     36.36 o 
   4  10   4       69.21       37.70     37.63 o 
   5  10   4       21.03       13.11     35.66 o 
   6  10   4        3.85      -41.01     41.01 o 
   7  10   4       33.01       10.64     42.07 o 
   1  11   4       11.22      -38.19     38.19 o 
   2  11   4       16.08        4.09     39.32 o 
   3  11   4        0.01       22.34     39.39 o 
   4  11   4       41.97       54.33     27.62 o 
   5  11   4      281.37      252.21     34.25 o 
  -5  -9   5       22.55       75.61     29.03 o 
  -4  -9   5      125.79      166.80     29.03 o 
  -3  -9   5      145.30      196.54     29.60 o 
  -2  -9   5        0.00      -35.73     35.73 o 
  -1  -9   5        4.22      -13.67     35.30 o 
   0  -9   5        5.14       -9.66     25.93 o 
   1  -9   5       77.66       59.48     28.40 o 
  -6  -8   5      113.99      148.41     27.84 o 
  -5  -8   5      131.65      154.89     27.27 o 
  -4  -8   5        2.10       14.31     33.68 o 
  -3  -8   5      159.93      157.71     26.14 o 
  -2  -8   5      113.70      137.13     26.28 o 
  -1  -8   5      341.31      343.32     29.39 o 
   0  -8   5       69.44       47.74     25.26 o 
   1  -8   5       17.20        1.76     34.88 o 
   2  -8   5       30.45       66.45     25.23 o 
   3  -8   5       54.32      108.94     27.55 o 
  -7  -7   5       25.88       54.54     26.36 o 
  -6  -7   5       84.44      129.73     27.69 o 
  -5  -7   5       49.40       82.94     24.73 o 
  -4  -7   5       17.07       36.01     22.48 o 
  -3  -7   5      636.81      699.40     43.69 o 
  -2  -7   5        2.22       16.70     21.63 o 
  -1  -7   5      388.66      372.64     37.00 o 
   0  -7   5       11.59        9.53     21.38 o 
   1  -7   5       36.01       51.02     23.47 o 
   2  -7   5       43.69       42.99     33.75 o 
   3  -7   5      104.44      115.50     25.79 o 
   4  -7   5       72.36       18.39     41.51 o 
  -7  -6   5      134.73      148.76     29.39 o 
  -6  -6   5        7.69        6.76     24.88 o 
  -5  -6   5      121.87      112.54     25.65 o 
  -4  -6   5        7.20        8.32     28.96 o 
  -3  -6   5        0.31      -30.09     30.58 o 
  -2  -6   5      119.18      156.79     21.00 o 
  -1  -6   5       65.53       47.28     20.44 o 
   0  -6   5        5.10        6.01     18.76 o 
   1  -6   5        0.95       29.03     28.05 o 
   2  -6   5      357.20      351.43     26.50 o 
   3  -6   5        0.83        8.24     32.49 o 
   4  -6   5     1424.28     1456.94     62.01 o 
   5  -6   5      170.46      143.76     29.81 o 
  -8  -5   5       20.72       12.75     40.59 o 
  -7  -5   5        2.02       11.35     37.21 o 
  -6  -5   5        4.97       12.19     24.45 o 
  -5  -5   5        5.69       11.77     30.72 o 
  -4  -5   5       90.35       43.55     31.50 o 
  -3  -5   5      470.59      493.56     37.00 o 
  -2  -5   5      157.34      123.60     21.14 o 
  -1  -5   5      312.43      330.29     29.88 o 
   0  -5   5        0.72       16.07     15.02 o 
   1  -5   5       33.22       -3.17     28.82 o 
   2  -5   5       26.72        2.47     20.65 o 
   3  -5   5      125.71      131.49     22.97 o 
   4  -5   5       14.77        4.51     33.05 o 
   5  -5   5       53.69       80.26     26.00 o 
   6  -5   5        8.23       28.54     35.80 o 
  -8  -4   5       47.85       20.37     43.27 o 
  -7  -4   5      115.64       32.27     39.25 o 
  -6  -4   5        8.88       36.85     30.37 o 
  -5  -4   5      726.18      745.77     43.62 o 
  -4  -4   5      224.78      240.09     23.25 o 
  -3  -4   5      103.98      119.66     20.08 o 
  -2  -4   5      152.42      130.30     22.94 o 
  -1  -4   5       16.72       -1.22     16.73 o 
   0  -4   5     1310.52     1358.80     29.74 o 
   1  -4   5       93.82       83.31     13.02 o 
   2  -4   5      227.87      234.31     22.13 o 
   3  -4   5      289.96      302.10     23.47 o 
   4  -4   5        0.92        5.64     29.53 o 
   5  -4   5      153.72      174.76     26.07 o 
   6  -4   5      143.00      159.26     27.62 o 
   7  -4   5       11.93      -29.74     39.46 o 
  -8  -3   5      201.28      177.30     31.64 o 
  -7  -3   5      196.09      247.06     27.69 o 
  -6  -3   5       78.93       98.94     23.18 o 
  -5  -3   5       14.36      -30.23     30.23 o 
  -4  -3   5      252.45      264.96     22.83 o 
  -3  -3   5       91.27       65.33     12.81 o 
  -2  -3   5      762.94      770.35     54.01 o 
  -1  -3   5       78.33       73.33     10.59 o 
   0  -3   5      617.94      707.86     21.70 o 
   1  -3   5     1761.31     1879.66     31.02 o 
   2  -3   5     3644.28     4006.76     45.02 o 
   3  -3   5      581.39      604.20     36.29 o 
   4  -3   5      625.94      683.40     41.36 o 
   5  -3   5        2.55      -21.56     30.94 o 
   6  -3   5      158.11      119.16     26.85 o 
   7  -3   5        4.16      -25.02     37.63 o 
  -8  -2   5        6.31      -40.38     40.38 o 
  -7  -2   5       16.45       15.43     32.70 o 
  -6  -2   5       60.33       70.47     21.56 o 
  -5  -2   5      326.04      358.90     25.02 o 
  -4  -2   5      562.62      586.79     35.73 o 
  -3  -2   5      213.05      234.59     46.93 o 
  -2  -2   5        0.94        7.27     13.61 o 
  -1  -2   5       23.26        9.49     10.99 o 
   0  -2   5       22.55        1.22     13.58 o 
   1  -2   5      503.31      461.01     18.06 o 
   2  -2   5     2958.55     3064.92     36.75 o 
   3  -2   5        0.01      -15.60     16.52 o 
   4  -2   5        2.15       36.08     26.07 o 
   5  -2   5       24.84      -14.87     28.40 o 
   6  -2   5      554.31      602.29     42.35 o 
   7  -2   5       16.30       44.61     33.33 o 
   8  -2   5      296.30      217.68     31.57 o 
  -8  -1   5       81.82      118.18     28.05 o 
  -7  -1   5       91.04       63.84     25.72 o 
  -6  -1   5       64.41       32.84     23.25 o 
  -5  -1   5       12.48       41.15     27.48 o 
  -4  -1   5        7.60       23.22     14.64 o 
  -3  -1   5        2.51       30.99     10.76 o 
  -2  -1   5      156.52      194.71     11.18 o 
  -1  -1   5      136.46      181.87     22.51 o 
   0  -1   5     1926.04     1944.58     25.24 o 
   1  -1   5       45.63       29.01      9.16 o 
   2  -1   5       26.86       20.22     13.83 o 
   3  -1   5       11.00       11.79     14.24 o 
   4  -1   5        0.97        1.94     30.09 o 
   5  -1   5       20.81       13.18     20.65 o 
   6  -1   5      102.02       89.28     23.11 o 
   7  -1   5        9.65      -23.33     35.94 o 
   8  -1   5       10.31       35.16     37.35 o 
  -8   0   5       69.07       58.77     41.08 o 
  -7   0   5      292.72      278.91     28.82 o 
  -6   0   5      590.63      640.70     44.54 o 
  -5   0   5        6.58      -30.09     30.09 o 
  -4   0   5       35.99       25.73     15.20 o 
  -3   0   5      462.56      503.97     41.61 o 
  -2   0   5      133.42      171.63     10.84 o 
  -1   0   5      167.96      181.32     13.60 o 
   0   0   5      286.73      255.25     14.82 o 
   1   0   5        4.28        0.58     12.43 o 
   2   0   5      897.55     1025.21     21.38 o 
   3   0   5      178.49      212.94     13.95 o 
   4   0   5     2065.29     2014.63     33.13 o 
   5   0   5       65.09       87.31     19.38 o 
   6   0   5      465.43      462.63     38.76 o 
   7   0   5       12.06      -17.05     33.12 o 
   8   0   5       66.61       64.90     26.78 o 
  -7   1   5      208.91      251.36     29.81 o 
  -6   1   5      329.36      311.26     27.20 o 
  -5   1   5      329.20      456.49     37.07 o 
  -4   1   5      360.14      374.26     23.11 o 
  -3   1   5      219.97      220.15     13.07 o 
  -2   1   5       75.22      116.83     18.50 o 
  -1   1   5       87.18       70.41      9.37 o 
   0   1   5     1417.16     1312.75     21.00 o 
   1   1   5     2195.59     2257.21     25.46 o 
   2   1   5     1317.68     1428.25     22.60 o 
   3   1   5        4.95       21.06     13.32 o 
   4   1   5     5685.10     5662.66    241.46 o 
   5   1   5        1.87       19.57     17.73 o 
   6   1   5     3154.53     3250.15     71.46 o 
   7   1   5       18.63       43.41     21.85 o 
   8   1   5      244.52      202.03     28.75 o 
   9   1   5        8.23       26.71     37.56 o 
  -7   2   5        7.03      -13.39     38.76 o 
  -6   2   5        1.54       16.35     22.97 o 
  -5   2   5        2.69       37.00     28.26 o 
  -4   2   5      416.97      443.95     36.78 o 
  -3   2   5      800.24      828.46     25.86 o 
  -2   2   5       85.43       90.55     10.96 o 
  -1   2   5      833.48      842.61     20.92 o 
   0   2   5     1348.19     1431.17     22.47 o 
   1   2   5     1268.61     1284.88     21.42 o 
   2   2   5     1182.10     1260.45     21.96 o 
   3   2   5      252.27      246.73     14.94 o 
   4   2   5      170.38      222.86     12.45 o 
   5   2   5       21.40       23.07     18.01 o 
   6   2   5       22.56      -14.59     29.39 o 
   7   2   5      173.07      159.26     24.59 o 
   8   2   5       78.07       52.99     37.00 o 
   9   2   5       30.54       50.67     28.54 o 
  -7   3   5       11.69       49.26     37.77 o 
  -6   3   5       45.17       62.51     25.51 o 
  -5   3   5      119.12      109.79     24.10 o 
  -4   3   5      202.12      202.81     23.33 o 
  -3   3   5      393.86      356.08     32.63 o 
  -2   3   5      106.72      125.23     11.90 o 
  -1   3   5      896.67     1013.95     23.22 o 
   0   3   5      229.20      208.50     16.42 o 
   1   3   5     2909.11     3060.92     31.94 o 
   2   3   5       11.01       -1.52     13.25 o 
   3   3   5      466.32      482.41     18.48 o 
   4   3   5        0.98       11.78     15.14 o 
   5   3   5      212.86      243.17     14.52 o 
   6   3   5      153.37      147.21     22.41 o 
   7   3   5       33.05       45.03     31.71 o 
   8   3   5        9.34       -3.17     34.46 o 
   9   3   5       14.49      -38.41     38.41 o 
  -6   4   5      118.47       37.70     42.42 o 
  -5   4   5       10.64      -35.09     35.09 o 
  -4   4   5      191.21      194.92     23.40 o 
  -3   4   5      112.05      111.13     21.00 o 
  -2   4   5        9.38      -18.26     18.26 o 
  -1   4   5       40.79       30.05     16.09 o 
   0   4   5     1384.82     1499.31     27.38 o 
   1   4   5     1030.49     1166.03     48.73 o 
   2   4   5      401.46      515.35     62.22 o 
   3   4   5      159.17      142.29     17.34 o 
   4   4   5       51.17       37.78     12.23 o 
   5   4   5       50.86       25.23     28.96 o 
   6   4   5      535.65      573.82     41.01 o 
   7   4   5       51.65       76.88     21.85 o 
   8   4   5        5.52       34.81     23.68 o 
   9   4   5        5.03       35.45     38.83 o 
  -6   5   5        0.03      -27.06     36.85 o 
  -5   5   5      109.41      110.56     27.34 o 
  -4   5   5       22.68       38.33     22.48 o 
  -3   5   5      455.39      467.14     37.28 o 
  -2   5   5      392.67      396.10     35.87 o 
  -1   5   5      628.90      619.51     25.04 o 
   0   5   5        0.03       12.02     12.99 o 
   1   5   5        6.19      -16.12     16.12 o 
   2   5   5     1202.89     1162.53     26.76 o 
   3   5   5      851.93      757.68     43.27 o 
   4   5   5      391.51      311.47     80.44 o 
   5   5   5      648.12      771.28     39.89 o 
   6   5   5      563.22      633.02     39.60 o 
   7   5   5        0.30       19.03     30.94 o 
   8   5   5      360.69      331.48     28.40 o 
   9   5   5       49.39       24.38     38.90 o 
  -5   6   5      182.54      188.15     29.74 o 
  -4   6   5       12.65        5.14     36.22 o 
  -3   6   5        1.31        8.81     30.09 o 
  -2   6   5       21.54       11.70     28.47 o 
  -1   6   5      873.58      920.25     41.44 o 
   0   6   5     1089.25     1016.17     29.84 o 
   1   6   5      636.77      588.09     50.42 o 
   2   6   5      177.18      173.56     14.42 o 
   3   6   5        3.85        1.04     18.36 o 
   4   6   5       24.41       35.38     26.28 o 
   5   6   5      650.95      577.56     40.31 o 
   6   6   5       40.53       52.92     21.35 o 
   7   6   5       14.81      -31.01     33.47 o 
   8   6   5        6.37       21.42     34.46 o 
   9   6   5       56.62      -31.01     41.01 o 
  -4   7   5        9.21        6.13     37.49 o 
  -3   7   5        9.31       20.51     32.70 o 
  -2   7   5      329.25      322.89     27.48 o 
  -1   7   5      375.47      364.04     26.14 o 
   0   7   5      390.52      363.56     20.58 o 
   1   7   5      313.54      381.52     33.68 o 
   2   7   5       78.47      131.35     20.15 o 
   3   7   5     1211.10     1199.44     46.30 o 
   4   7   5       51.44       40.17     21.85 o 
   5   7   5     1259.95     1229.18     49.33 o 
   6   7   5      107.58       68.35     24.24 o 
   7   7   5       93.99       77.59     26.00 o 
   8   7   5       56.44       56.23     37.84 o 
   9   7   5       87.15       53.27     47.00 o 
  -3   8   5      122.13      118.81     28.89 o 
  -2   8   5       10.09        6.76     34.04 o 
  -1   8   5       44.81       21.77     34.67 o 
   0   8   5       15.01       13.23     23.18 o 
   1   8   5      277.68      367.00     35.73 o 
   2   8   5       55.17       64.27     21.63 o 
   3   8   5       23.11       36.50     20.58 o 
   4   8   5      104.21      110.35     22.83 o 
   5   8   5      695.35      655.64     47.57 o 
   6   8   5      191.17      163.13     27.69 o 
   7   8   5      125.53       55.32     39.60 o 
   8   8   5       10.43      -12.33     40.59 o 
  -2   9   5       30.14       53.13     40.03 o 
  -1   9   5      329.88      295.69     31.71 o 
   0   9   5      198.25      200.98     25.65 o 
   1   9   5       32.66       43.27     32.77 o 
   2   9   5       18.64      -34.67     34.67 o 
   3   9   5      308.58      321.55     27.84 o 
   4   9   5       36.39       36.71     31.43 o 
   5   9   5       79.32       52.92     24.45 o 
   6   9   5        6.42       35.66     37.42 o 
   7   9   5        0.14      -38.90     38.90 o 
   8   9   5        0.64       12.68     38.83 o 
  -1  10   5       84.39       47.50     42.42 o 
   0  10   5        2.16       12.78     25.44 o 
   1  10   5      141.43      197.52     28.19 o 
   2  10   5      234.28      260.45     28.47 o 
   3  10   5      304.40      344.73     30.16 o 
   4  10   5      103.97       83.72     26.00 o 
   5  10   5        2.34       24.31     37.00 o 
   6  10   5      133.71      120.50     27.48 o 
   7  10   5      140.83      143.33     30.58 o 
   1  11   5       87.18       98.37     28.33 o 
   2  11   5       32.29       36.78     38.33 o 
   3  11   5      139.96      142.21     30.58 o 
   4  11   5      183.10      193.29     29.39 o 
   5  11   5      226.19      223.95     30.30 o 
  -4  -9   6      336.21      406.32     34.95 o 
  -3  -9   6      120.72      138.96     29.67 o 
  -2  -9   6       31.67       54.33     25.02 o 
  -1  -9   6      172.69      196.89     28.89 o 
   0  -9   6       83.91       41.10     22.86 o 
   1  -9   6      532.84      477.56     37.42 o 
  -6  -8   6      141.79      208.45     30.87 o 
  -5  -8   6        0.59        7.75     35.59 o 
  -4  -8   6      126.60      164.97     28.89 o 
  -3  -8   6      113.16      137.13     26.43 o 
  -2  -8   6      374.46      372.14     30.30 o 
  -1  -8   6      160.49      203.44     25.58 o 
   0  -8   6       20.26       24.30     19.51 o 
   1  -8   6        5.71       -3.73     36.43 o 
   2  -8   6      104.74       -2.18     42.14 o 
   3  -8   6      256.66      218.66     31.78 o 
  -6  -7   6      183.43      264.96     29.17 o 
  -5  -7   6      138.57      115.22     28.54 o 
  -4  -7   6      201.12      273.70     26.78 o 
  -3  -7   6       19.90       35.87     32.27 o 
  -2  -7   6      329.47      334.37     26.99 o 
  -1  -7   6       18.26       21.35     32.98 o 
   0  -7   6       92.79       57.83     37.84 o 
   1  -7   6      182.28      235.65     25.37 o 
   2  -7   6        6.39       11.98     34.32 o 
   3  -7   6      122.58      135.72     28.82 o 
   4  -7   6      120.98      108.73     29.67 o 
  -7  -6   6        5.30       14.31     37.91 o 
  -6  -6   6        7.95      -14.94     35.73 o 
  -5  -6   6        2.77        1.48     31.99 o 
  -4  -6   6       82.47       97.81     22.83 o 
  -3  -6   6      175.85      155.03     23.18 o 
  -2  -6   6      124.56      143.97     21.70 o 
  -1  -6   6      447.98      440.64     36.43 o 
   0  -6   6      247.44      249.60     17.06 o 
   1  -6   6       27.15       35.45     20.58 o 
   2  -6   6        9.95      -22.20     32.20 o 
   3  -6   6        4.87       -5.14     32.98 o 
   4  -6   6       79.35       78.43     26.64 o 
   5  -6   6      292.42      292.23     31.85 o 
  -7  -5   6      198.36      227.54     30.58 o 
  -6  -5   6      184.35      191.60     27.13 o 
  -5  -5   6        4.56      -22.55     32.20 o 
  -4  -5   6      134.44      133.61     22.55 o 
  -3  -5   6      197.48      176.45     23.61 o 
  -2  -5   6     3332.40     3369.17     69.98 o 
  -1  -5   6     1585.06     1499.71     50.31 o 
   0  -5   6      414.26      407.21     26.74 o 
   1  -5   6       61.16       89.92     19.52 o 
   2  -5   6      739.52      776.63     42.00 o 
   3  -5   6      290.71      281.31     25.37 o 
   4  -5   6      142.51      135.16     27.13 o 
   5  -5   6      118.14      128.82     26.21 o 
   6  -5   6       74.02       42.14     40.66 o 
  -8  -4   6        0.10       36.29     38.19 o 
  -7  -4   6        2.00        0.00     36.29 o 
  -6  -4   6      227.60      205.91     27.62 o 
  -5  -4   6     1605.11     1720.91     57.08 o 
  -4  -4   6        0.66        7.26     29.88 o 
  -3  -4   6      228.64      218.87     23.04 o 
  -2  -4   6       63.71       36.29     26.92 o 
  -1  -4   6       72.05       78.31     30.09 o 
   0  -4   6      587.87      552.24     23.93 o 
   1  -4   6     1063.75     1080.49     40.94 o 
   2  -4   6      186.43      196.04     22.41 o 
   3  -4   6      547.96      571.71     39.96 o 
   4  -4   6        3.96       31.64     29.31 o 
   5  -4   6       64.74       79.35     24.03 o 
   6  -4   6      274.14      212.81     29.39 o 
  -8  -3   6       24.81       17.05     42.00 o 
  -7  -3   6      300.94      324.37     30.72 o 
  -6  -3   6        2.01       43.55     21.42 o 
  -5  -3   6      814.13      782.83     46.02 o 
  -4  -3   6     1058.18     1119.53     43.83 o 
  -3  -3   6     1509.81     1446.54     70.61 o 
  -2  -3   6       70.84       75.67     12.50 o 
  -1  -3   6      437.40      376.79     20.63 o 
   0  -3   6        8.19       30.30     10.54 o 
   1  -3   6       82.27       84.87     11.93 o 
   2  -3   6      376.98      417.84     22.49 o 
   3  -3   6      192.27      153.20     22.83 o 
   4  -3   6      656.87      703.42     41.08 o 
   5  -3   6      198.91      179.76     25.09 o 
   6  -3   6        5.49      -32.98     32.98 o 
   7  -3   6      105.60       89.92     28.12 o 
  -8  -2   6       24.56      -22.90     38.83 o 
  -7  -2   6       37.61       30.58     35.16 o 
  -6  -2   6       17.96       32.27     30.79 o 
  -5  -2   6      574.39      590.88     41.15 o 
  -4  -2   6        6.03       30.51     26.78 o 
  -3  -2   6      156.56      167.09     13.47 o 
  -2  -2   6      422.34      391.01     19.46 o 
  -1  -2   6       45.15       50.91     10.31 o 
   0  -2   6     1428.11     1477.10     26.43 o 
   1  -2   6      315.97      333.06     17.86 o 
   2  -2   6      608.12      616.04     21.92 o 
   3  -2   6      752.96      731.87     24.81 o 
   4  -2   6       33.43       59.62     19.73 o 
   5  -2   6      286.20      257.98     25.16 o 
   6  -2   6        7.66      -34.39     34.39 o 
   7  -2   6        0.29       -5.64     35.52 o 
   8  -2   6       65.32       38.19     42.84 o 
  -8  -1   6        8.11       -8.32     38.19 o 
  -7  -1   6       33.16       61.24     25.93 o 
  -6  -1   6        4.57       -9.02     32.20 o 
  -5  -1   6      187.78      197.17     23.54 o 
  -4  -1   6      960.34      982.61     42.00 o 
  -3  -1   6      104.67       90.46     12.76 o 
  -2  -1   6        5.69       18.80     14.44 o 
  -1  -1   6     1526.36     1456.26    116.55 o 
   0  -1   6     2384.26     2444.75     29.95 o 
   1  -1   6     1733.59     1779.72     67.83 o 
   2  -1   6       75.20       76.98     10.36 o 
   3  -1   6      131.10      128.67     16.70 o 
   4  -1   6      162.79      142.94     14.25 o 
   5  -1   6      221.77      211.76     22.90 o 
   6  -1   6      365.72      331.13     28.47 o 
   7  -1   6       53.37       28.82     34.04 o 
   8  -1   6        6.35        9.72     37.28 o 
  -7   0   6      206.12      254.67     28.96 o 
  -6   0   6      367.50      399.06     28.12 o 
  -5   0   6      143.21      175.75     22.90 o 
  -4   0   6        2.50       -9.72     26.36 o 
  -3   0   6     1288.92     1331.23     29.52 o 
  -2   0   6      239.14      175.95     11.78 o 
  -1   0   6     3131.32     3164.79     46.05 o 
   0   0   6     1659.30     1607.39     24.42 o 
   1   0   6       96.82      107.70     14.13 o 
   2   0   6      704.73      727.58     19.73 o 
   3   0   6     2046.05     2121.69     31.77 o 
   4   0   6        0.26      -17.29     17.29 o 
   5   0   6       66.71       37.14     28.33 o 
   6   0   6      214.15      209.71     23.82 o 
   7   0   6      197.24      141.99     26.57 o 
   8   0   6      172.15      183.43     27.76 o 
  -7   1   6      138.51      132.27     28.89 o 
  -6   1   6      348.60      388.21     29.31 o 
  -5   1   6     1985.89     2213.77     61.17 o 
  -4   1   6      559.13      572.13     37.70 o 
  -3   1   6        9.53       -7.10     22.97 o 
  -2   1   6       13.93       16.69     14.45 o 
  -1   1   6     3365.30     3424.94     98.37 o 
   0   1   6      306.58      252.86     15.24 o 
   1   1   6     2018.71     2068.94     35.38 o 
   2   1   6       52.35       60.94     27.41 o 
   3   1   6       84.42      100.32     29.95 o 
   4   1   6     3783.91     3918.52    152.46 o 
   5   1   6      959.15     1060.83     41.72 o 
   6   1   6     2145.74     2187.55     59.90 o 
   7   1   6       32.15       40.94     31.57 o 
   8   1   6       10.87       41.08     33.26 o 
   9   1   6       88.78       54.82     42.49 o 
  -7   2   6      153.74      161.73     30.94 o 
  -6   2   6        1.26       16.98     32.98 o 
  -5   2   6      151.53      139.60     22.97 o 
  -4   2   6      314.19      282.01     24.52 o 
  -3   2   6      400.33      363.14     21.70 o 
  -2   2   6      699.98      727.24     22.99 o 
  -1   2   6       51.94       80.58     23.33 o 
   0   2   6     3550.69     3622.25     34.95 o 
   1   2   6     1503.24     1473.99     23.82 o 
   2   2   6      103.99      109.05     10.14 o 
   3   2   6      836.47      893.31     63.60 o 
   4   2   6      391.10      476.35     20.68 o 
   5   2   6      318.43      379.82     30.23 o 
   6   2   6       42.59       59.76     21.85 o 
   7   2   6        7.22      -32.35     32.35 o 
   8   2   6      195.94      165.95     27.06 o 
   9   2   6       68.03        6.13     41.86 o 
  -7   3   6      147.50      167.57     30.23 o 
  -6   3   6      234.88      269.12     28.47 o 
  -5   3   6      437.21      440.15     30.02 o 
  -4   3   6      282.58      293.50     24.52 o 
  -3   3   6      957.69      912.00     41.08 o 
  -2   3   6        5.47       -4.39     17.27 o 
  -1   3   6      180.74      214.84     12.01 o 
   0   3   6     1508.87     1631.59     26.80 o 
   1   3   6      179.97      217.90     14.23 o 
   2   3   6      693.73      736.07     38.93 o 
   3   3   6       42.83       25.18     14.16 o 
   4   3   6       73.50       62.84     11.93 o 
   5   3   6       71.34       70.05     19.52 o 
   6   3   6       26.25       34.53     20.37 o 
   7   3   6       53.58       85.06     21.92 o 
   8   3   6      122.96      115.78     26.50 o 
   9   3   6        0.29       -4.30     36.57 o 
  -6   4   6        6.63        3.88     35.59 o 
  -5   4   6      936.06      949.56     52.64 o 
  -4   4   6      183.54      195.13     24.03 o 
  -3   4   6      336.29      378.70     34.60 o 
  -2   4   6      255.84      249.18     21.28 o 
  -1   4   6      723.85      679.12     23.89 o 
   0   4   6      981.13      989.46     24.76 o 
   1   4   6      333.20      314.74     20.65 o 
   2   4   6      414.68      484.75     38.23 o 
   3   4   6      443.66      510.83     20.71 o 
   4   4   6      871.50      950.35    151.23 o 
   5   4   6      897.05      969.72     40.45 o 
   6   4   6       15.40       39.39     27.69 o 
   7   4   6        1.78       35.02     33.47 o 
   8   4   6       95.79      118.46     25.86 o 
   9   4   6       74.03       59.33     40.24 o 
  -6   5   6        4.38       29.67     39.32 o 
  -5   5   6       47.51       61.03     26.00 o 
  -4   5   6      201.74      189.00     24.52 o 
  -3   5   6     1096.56     1019.33     47.85 o 
  -2   5   6      483.06      498.00     35.94 o 
  -1   5   6       17.51      -23.75     27.55 o 
   0   5   6      165.20      172.37     13.30 o 
   1   5   6      297.09      343.53     33.47 o 
   2   5   6     1288.96     1255.12     51.76 o 
   3   5   6      416.75      355.33     27.66 o 
   4   5   6      233.93      229.40     14.80 o 
   5   5   6        5.18        2.61     29.10 o 
   6   5   6       14.60       63.07     19.73 o 
   7   5   6      765.74      744.36     47.14 o 
   8   5   6      756.38      645.07     49.40 o 
   9   5   6        9.92       38.48     34.88 o 
  -5   6   6       66.50      103.17     27.41 o 
  -4   6   6        6.51        2.11     35.02 o 
  -3   6   6      132.71      183.29     23.89 o 
  -2   6   6       41.14       36.64     31.29 o 
  -1   6   6        0.07      -27.06     30.09 o 
   0   6   6       87.43      123.57     30.58 o 
   1   6   6      174.13      137.27     21.49 o 
   2   6   6      311.84      334.68     18.31 o 
   3   6   6       12.55       19.24     27.06 o 
   4   6   6      436.77      436.76     33.33 o 
   5   6   6      142.54      158.34     23.33 o 
   6   6   6       11.26        7.05     32.49 o 
   7   6   6       91.07      132.69     24.59 o 
   8   6   6        1.78       50.24     36.15 o 
   9   6   6       48.74       32.77     41.15 o 
  -4   7   6       12.04        7.89     39.04 o 
  -3   7   6      112.03       96.12     26.36 o 
  -2   7   6      527.59      494.69     41.93 o 
  -1   7   6     1007.85      897.27     45.03 o 
   0   7   6       47.50       22.17     22.16 o 
   1   7   6      228.19      284.90     22.69 o 
   2   7   6     2173.68     2091.79     57.15 o 
   3   7   6      309.34      324.58     25.51 o 
   4   7   6        5.66      -18.74     30.51 o 
   5   7   6      541.41      570.02     40.73 o 
   6   7   6        0.01       13.18     29.60 o 
   7   7   6       46.93       52.85     37.21 o 
   8   7   6        5.51      -30.09     38.33 o 
   9   7   6       11.41      -43.48     43.48 o 
  -3   8   6      217.80      230.43     28.82 o 
  -2   8   6      207.64      243.26     28.33 o 
  -1   8   6       62.30       21.00     35.52 o 
   0   8   6      169.07      178.30     18.11 o 
   1   8   6      200.12      182.44     23.54 o 
   2   8   6      836.28      860.00     44.25 o 
   3   8   6       62.71       76.18     21.63 o 
   4   8   6      103.55       99.50     23.33 o 
   5   8   6      250.41      266.09     25.58 o 
   6   8   6      894.45      911.30     51.44 o 
   7   8   6      147.21      112.75     28.05 o 
   8   8   6      246.71      322.82     32.27 o 
  -2   9   6        2.19      -33.75     36.43 o 
  -1   9   6      137.96      125.22     27.69 o 
   0   9   6      222.27      225.09     19.26 o 
   1   9   6       19.04       -4.86     33.75 o 
   2   9   6       20.83       28.05     31.92 o 
   3   9   6       15.35       -4.86     30.72 o 
   4   9   6      200.86      194.00     26.50 o 
   5   9   6      120.59      130.72     25.72 o 
   6   9   6      153.67      141.29     27.06 o 
   7   9   6      151.94      124.59     29.24 o 
   8   9   6       11.39       16.91     42.63 o 
  -1  10   6       49.66       48.34     38.33 o 
   0  10   6       45.60       18.37     22.01 o 
   1  10   6      340.13      364.18     30.37 o 
   2  10   6      253.80      273.21     29.31 o 
   3  10   6       21.81      -33.97     36.57 o 
   4  10   6        1.56      -12.90     36.85 o 
   5  10   6        2.12        0.00     36.78 o 
   6  10   6       80.61       15.64     42.14 o 
   7  10   6      176.10      190.97     31.85 o 
   1  11   6       84.61       68.14     28.89 o 
   2  11   6      181.67      179.34     30.23 o 
   3  11   6      169.58      187.38     31.43 o 
   4  11   6        0.06       20.37     36.43 o 
   5  11   6       33.08       -6.13     41.01 o 
  -3  -9   7       17.41        4.37     37.70 o 
  -2  -9   7        4.18       24.59     37.07 o 
  -1  -9   7        1.43       41.93     37.56 o 
   0  -9   7       75.03       49.96     28.76 o 
  -5  -8   7        4.16        3.81     38.97 o 
  -4  -8   7      129.30      159.68     28.19 o 
  -3  -8   7        0.00        7.54     37.28 o 
  -2  -8   7        3.39       -7.05     33.68 o 
  -1  -8   7       37.81       49.12     36.57 o 
   0  -8   7       20.39        7.55     25.31 o 
   1  -8   7       16.25        7.82     35.30 o 
   2  -8   7        0.51       16.35     37.98 o 
  -6  -7   7        0.21       37.14     36.22 o 
  -5  -7   7        5.30       52.99     36.85 o 
  -4  -7   7      130.21      161.51     26.99 o 
  -3  -7   7       22.06       50.31     22.48 o 
  -2  -7   7       72.27       33.90     33.47 o 
  -1  -7   7       13.13       -7.82     33.05 o 
   0  -7   7        4.46       -1.42     18.99 o 
   1  -7   7       53.13       60.39     23.68 o 
   2  -7   7       11.40       -0.14     35.23 o 
   3  -7   7        5.62        5.85     39.46 o 
   4  -7   7        3.59       19.17     39.53 o 
  -7  -6   7       17.26       12.68     39.32 o 
  -6  -6   7      113.26      170.67     28.26 o 
  -5  -6   7      400.01      415.48     31.92 o 
  -4  -6   7       28.69        1.97     35.52 o 
  -3  -6   7       51.07       64.48     22.06 o 
  -2  -6   7       25.95       12.47     31.01 o 
  -1  -6   7        5.55       -8.53     31.36 o 
   0  -6   7      145.03      128.42     17.10 o 
   1  -6   7      201.08      208.09     23.40 o 
   2  -6   7       89.02       60.46     24.88 o 
   3  -6   7       39.13       41.15     35.59 o 
   4  -6   7      527.20      521.68     46.79 o 
   5  -6   7        3.06        8.46     39.81 o 
  -7  -5   7      102.87      118.32     28.40 o 
  -6  -5   7        7.03       12.47     34.88 o 
  -5  -5   7       74.74       61.31     24.59 o 
  -4  -5   7        1.89      -20.08     30.87 o 
  -3  -5   7      815.66      784.81     45.59 o 
  -2  -5   7       70.91       66.66     20.93 o 
  -1  -5   7       64.16        8.67     29.88 o 
   0  -5   7       60.94       38.42     20.19 o 
   1  -5   7       40.87       18.04     31.92 o 
   2  -5   7       14.60       13.74     29.24 o 
   3  -5   7      131.71      141.36     23.75 o 
   4  -5   7       52.73       33.82     34.11 o 
   5  -5   7        0.09       18.82     36.22 o 
   6  -5   7       11.56      -17.34     43.55 o 
  -7  -4   7        8.65        3.95     37.00 o 
  -6  -4   7        0.73      -13.74     34.32 o 
  -5  -4   7       20.02       16.91     32.27 o 
  -4  -4   7        0.43      -30.30     30.30 o 
  -3  -4   7        6.25      -23.75     28.05 o 
  -2  -4   7       19.74      -23.54     28.19 o 
  -1  -4   7      327.16      321.05     22.48 o 
   0  -4   7      586.79      565.87     24.76 o 
   1  -4   7      218.62      223.88     21.92 o 
   2  -4   7      351.42      407.59     35.23 o 
   3  -4   7      138.60      130.37     22.34 o 
   4  -4   7       27.00       40.03     32.35 o 
   5  -4   7        0.10        6.98     33.61 o 
   6  -4   7        2.22      -19.24     36.85 o 
  -7  -3   7        3.39       16.91     35.16 o 
  -6  -3   7      215.41      198.93     26.64 o 
  -5  -3   7      145.49      126.21     24.52 o 
  -4  -3   7      241.36      246.64     24.17 o 
  -3  -3   7      578.47      555.71     36.64 o 
  -2  -3   7        5.48        0.61     17.31 o 
  -1  -3   7      103.54      110.22     13.00 o 
   0  -3   7      161.28      174.80     13.13 o 
   1  -3   7      457.03      446.08     33.97 o 
   2  -3   7        0.59      -18.67     27.76 o 
   3  -3   7      618.75      596.80     38.62 o 
   4  -3   7      344.61      329.09     25.86 o 
   5  -3   7      373.22      335.92     28.96 o 
   6  -3   7      133.15      109.23     26.85 o 
   7  -3   7        0.16      -38.05     38.05 o 
  -7  -2   7       26.98       14.94     36.50 o 
  -6  -2   7        1.36      -11.35     32.91 o 
  -5  -2   7      186.43      216.62     24.59 o 
  -4  -2   7      126.57      101.55     21.70 o 
  -3  -2   7      109.95       97.81     20.29 o 
  -2  -2   7      322.37      293.46     19.41 o 
  -1  -2   7      203.44      174.32     12.75 o 
   0  -2   7        0.00       -9.12     14.74 o 
   1  -2   7     1140.22     1150.85     26.57 o 
   2  -2   7        4.26       13.60     16.08 o 
   3  -2   7      519.05      573.90     35.94 o 
   4  -2   7       31.20       18.53     29.67 o 
   5  -2   7       26.98      -10.78     30.65 o 
   6  -2   7        6.52        8.17     33.19 o 
   7  -2   7       75.81       26.14     40.94 o 
  -7  -1   7        3.63       22.55     35.94 o 
  -6  -1   7      190.18      174.48     27.41 o 
  -5  -1   7      701.94      700.88     44.40 o 
  -4  -1   7        0.08       15.01     28.68 o 
  -3  -1   7       51.89       43.10     14.96 o 
  -2  -1   7        1.00        7.73     15.82 o 
  -1  -1   7       58.45       41.28     18.99 o 
   0  -1   7       29.12       37.74     11.52 o 
   1  -1   7      180.75      180.74     41.58 o 
   2  -1   7        8.49      -11.04     31.53 o 
   3  -1   7       15.24       29.03     16.67 o 
   4  -1   7       40.22        8.60     27.55 o 
   5  -1   7      122.15       90.69     21.77 o 
   6  -1   7      124.05      119.16     22.97 o 
   7  -1   7       48.99       75.12     25.58 o 
   8  -1   7        4.78       38.62     38.41 o 
  -7   0   7        0.98      -30.44     37.21 o 
  -6   0   7       74.59       42.42     37.49 o 
  -5   0   7       16.21        9.65     30.37 o 
  -4   0   7       92.44      117.75     21.07 o 
  -3   0   7      270.31      281.38     15.00 o 
  -2   0   7      335.06      340.37     22.94 o 
  -1   0   7       36.69       22.65     14.70 o 
   0   0   7      660.13      659.46     20.09 o 
   1   0   7      721.35      737.87     20.29 o 
   2   0   7     2198.40     2197.20     31.37 o 
   3   0   7      108.92       96.61     11.70 o 
   4   0   7        0.76      -11.20     17.49 o 
   5   0   7        0.54       16.07     27.06 o 
   6   0   7       36.30       43.97     30.23 o 
   7   0   7       14.58       -3.24     34.32 o 
   8   0   7       26.06       47.43     25.09 o 
  -7   1   7       34.53       19.73     38.26 o 
  -6   1   7        4.42       30.58     33.90 o 
  -5   1   7      121.61      138.82     23.25 o 
  -4   1   7       38.75       33.68     29.60 o 
  -3   1   7       64.15       46.49     15.35 o 
  -2   1   7      308.44      298.24     16.03 o 
  -1   1   7       62.11       25.00     12.40 o 
   0   1   7      118.24      112.62     10.11 o 
   1   1   7       67.81       66.27     10.06 o 
   2   1   7       58.32       50.11     31.92 o 
   3   1   7      106.04       86.24     15.22 o 
   4   1   7      252.05      250.85     14.27 o 
   5   1   7       69.33       68.14     21.35 o 
   6   1   7      875.70      805.67     47.07 o 
   7   1   7       10.44       23.11     33.26 o 
   8   1   7      189.37      158.20     29.24 o 
   9   1   7        1.69       55.39     40.17 o 
  -7   2   7      143.02      155.38     30.94 o 
  -6   2   7       56.32       48.06     35.94 o 
  -5   2   7        4.25       32.77     30.72 o 
  -4   2   7      392.69      364.46     26.07 o 
  -3   2   7        0.11       -4.09     26.21 o 
  -2   2   7      124.60      143.26     12.88 o 
  -1   2   7     2236.18     2291.03     55.74 o 
   0   2   7      315.99      355.82     17.09 o 
   1   2   7      289.93      315.28     16.43 o 
   2   2   7        3.21       -2.55     13.69 o 
   3   2   7       95.53       90.85     13.67 o 
   4   2   7      590.43      578.37     28.22 o 
   5   2   7      143.21      125.29     21.77 o 
   6   2   7      299.71      301.46     25.09 o 
   7   2   7      147.83      160.25     23.96 o 
   8   2   7       10.50       38.90     33.61 o 
   9   2   7        6.36       39.04     37.56 o 
  -6   3   7       24.88       47.07     35.80 o 
  -5   3   7        4.04       39.46     22.62 o 
  -4   3   7       62.54       81.81     21.56 o 
  -3   3   7      335.21      331.69     23.89 o 
  -2   3   7      126.31      136.29     27.94 o 
  -1   3   7        0.38       -4.31     15.28 o 
   0   3   7      255.18      247.76     13.97 o 
   1   3   7     1487.94     1571.68    101.02 o 
   2   3   7       41.41       30.70     13.42 o 
   3   3   7     1072.69     1151.73     93.02 o 
   4   3   7      354.37      338.25     20.70 o 
   5   3   7       36.78       34.32     20.01 o 
   6   3   7      342.73      400.33     34.46 o 
   7   3   7      205.68      194.07     25.72 o 
   8   3   7      116.78      152.14     25.30 o 
   9   3   7        0.91      -30.16     38.55 o 
  -6   4   7       75.92       70.89     28.82 o 
  -5   4   7      160.44      174.34     26.85 o 
  -4   4   7      195.03      166.94     24.88 o 
  -3   4   7       65.03      -30.87     30.87 o 
  -2   4   7        4.37       19.45     25.72 o 
  -1   4   7      535.98      483.80     22.75 o 
   0   4   7     1032.85     1030.09     25.66 o 
   1   4   7      157.22      215.67     33.65 o 
   2   4   7      198.41      228.10     14.29 o 
   3   4   7      310.57      307.67     16.16 o 
   4   4   7       71.03       58.23     13.88 o 
   5   4   7      153.66      177.44     22.13 o 
   6   4   7      203.72      206.19     24.10 o 
   7   4   7       13.87      -22.34     31.92 o 
   8   4   7       72.79       49.96     35.66 o 
   9   4   7       32.20        8.24     38.33 o 
  -5   5   7       72.40       56.59     40.94 o 
  -4   5   7       14.86       27.69     23.61 o 
  -3   5   7       10.93      -25.79     30.23 o 
  -2   5   7      109.01      125.36     21.42 o 
  -1   5   7      395.05      359.95     24.52 o 
   0   5   7       21.77       28.11     14.76 o 
   1   5   7      121.28      114.47     13.20 o 
   2   5   7      397.72      483.74     26.04 o 
   3   5   7      268.11      300.77     20.69 o 
   4   5   7      155.72      155.81     20.79 o 
   5   5   7      252.05      276.52     24.38 o 
   6   5   7      127.55      118.03     24.03 o 
   7   5   7        3.27       19.87     31.78 o 
   8   5   7       79.30       53.06     38.41 o 
   9   5   7        1.90       38.69     37.21 o 
  -5   6   7       16.07      -40.31     40.31 o 
  -4   6   7       16.36       14.31     36.78 o 
  -3   6   7       15.10        0.35     35.16 o 
  -2   6   7      180.64      214.22     23.25 o 
  -1   6   7       61.93       33.40     20.93 o 
   0   6   7       23.51       -6.62     19.61 o 
   1   6   7      117.53      150.73     19.59 o 
   2   6   7     1117.03     1136.59     43.69 o 
   3   6   7      285.23      257.21     23.11 o 
   4   6   7      141.72      104.65     22.41 o 
   5   6   7       53.73       26.50     21.85 o 
   6   6   7       50.15       86.25     22.27 o 
   7   6   7       26.68       47.85     32.42 o 
   8   6   7        6.64        8.88     38.12 o 
   9   6   7        0.15      -37.49     42.21 o 
  -4   7   7       22.59      -13.95     38.19 o 
  -3   7   7       26.40       30.30     32.63 o 
  -2   7   7      401.96      394.91     28.61 o 
  -1   7   7      108.67      129.66     22.83 o 
   0   7   7      265.03      237.44     17.31 o 
   1   7   7      184.47      167.08     23.40 o 
   2   7   7      820.92      844.71     43.41 o 
   3   7   7      182.76      178.78     23.96 o 
   4   7   7      794.72      829.70     43.76 o 
   5   7   7      415.34      509.06     39.11 o 
   6   7   7        9.89        4.86     32.42 o 
   7   7   7      155.18      161.51     27.27 o 
   8   7   7       65.20       90.76     27.06 o 
   9   7   7       48.63       21.21     42.56 o 
  -3   8   7      362.70      280.18     32.42 o 
  -2   8   7       46.40       30.51     37.70 o 
  -1   8   7        4.99      -34.60     36.50 o 
   0   8   7        7.55      -22.28     22.81 o 
   1   8   7      219.52      216.06     24.24 o 
   2   8   7       56.18       55.46     22.69 o 
   3   8   7      118.90      123.39     23.18 o 
   4   8   7       56.66       30.30     30.16 o 
   5   8   7        0.29       33.47     31.36 o 
   6   8   7       11.88       22.76     36.43 o 
   7   8   7      200.02      200.98     30.09 o 
   8   8   7       12.60      -39.74     40.38 o 
  -2   9   7       31.69       28.61     40.17 o 
  -1   9   7       57.43       48.69     38.19 o 
   0   9   7       27.82       26.65     24.34 o 
   1   9   7       19.49      -31.50     35.38 o 
   2   9   7      164.03      175.68     24.45 o 
   3   9   7      177.05      151.79     26.71 o 
   4   9   7      108.10      157.64     25.72 o 
   5   9   7        3.70        1.90     35.16 o 
   6   9   7        8.34      -23.68     39.25 o 
   7   9   7        0.40        3.88     37.49 o 
   8   9   7       25.16       59.83     40.59 o 
  -1  10   7       46.76       -8.53     41.15 o 
   0  10   7        8.33      -15.30     25.99 o 
   1  10   7       24.63       45.17     35.59 o 
   2  10   7        0.39      -39.18     39.18 o 
   3  10   7       51.84       10.64     38.41 o 
   4  10   7      153.88      135.09     26.21 o 
   5  10   7       28.35       39.53     26.07 o 
   6  10   7      101.78       -0.42     40.24 o 
   7  10   7        0.27        4.23     36.29 o 
   2  11   7      226.46      263.90     31.43 o 
   3  11   7       95.57      108.73     28.96 o 
   4  11   7        0.75       18.39     38.33 o 
   5  11   7       28.92       38.05     38.76 o 
  -4  -8   8       69.43       84.49     27.69 o 
  -3  -8   8        6.56       14.66     26.07 o 
  -2  -8   8       52.87       97.81     25.02 o 
  -1  -8   8      205.29      210.42     29.46 o 
   0  -8   8      416.91      424.70     23.34 o 
   1  -8   8       77.30       59.12     42.35 o 
  -5  -7   8        0.70      -13.67     39.18 o 
  -4  -7   8       52.62       54.19     39.04 o 
  -3  -7   8      457.35      552.82     43.83 o 
  -2  -7   8       49.92       66.03     25.02 o 
  -1  -7   8      253.92      214.93     28.61 o 
   0  -7   8       61.08       38.02     24.48 o 
   1  -7   8      142.81      110.14     27.06 o 
   2  -7   8       45.28       80.47     26.21 o 
   3  -7   8      262.61      255.31     31.64 o 
  -6  -6   8       89.38       85.34     30.23 o 
  -5  -6   8      147.25      203.16     27.34 o 
  -4  -6   8       62.57       -1.69     36.64 o 
  -3  -6   8       11.29       27.27     32.20 o 
  -2  -6   8       59.17       47.28     32.91 o 
  -1  -6   8      930.93      829.77     45.80 o 
   0  -6   8      345.13      383.12     22.97 o 
   1  -6   8      532.63      519.92     41.72 o 
   2  -6   8      260.64      239.45     27.84 o 
   3  -6   8       61.75       -1.97     37.49 o 
   4  -6   8       11.76       11.70     37.91 o 
  -7  -5   8       16.16      -13.04     41.08 o 
  -6  -5   8       48.83        7.26     38.26 o 
  -5  -5   8      108.29      147.28     25.93 o 
  -4  -5   8        2.05       -1.55     30.58 o 
  -3  -5   8        5.39       30.30     27.91 o 
  -2  -5   8       49.09       -0.99     31.64 o 
  -1  -5   8      317.75      372.28     32.98 o 
   0  -5   8     1204.07     1209.89     35.48 o 
   1  -5   8      805.30      798.90     45.66 o 
   2  -5   8       10.96       36.43     29.24 o 
   3  -5   8       73.22       44.82     33.61 o 
   4  -5   8      165.85      167.43     26.85 o 
   5  -5   8      110.48      123.95     28.89 o 
  -7  -4   8       20.72       47.28     36.43 o 
  -6  -4   8        0.10       47.14     32.20 o 
  -5  -4   8       14.55        6.55     31.36 o 
  -4  -4   8      261.76      240.86     25.93 o 
  -3  -4   8     1591.22     1514.72     55.04 o 
  -2  -4   8       41.45       71.81     19.87 o 
  -1  -4   8      150.46      124.02     21.63 o 
   0  -4   8       17.36       22.33     19.36 o 
   1  -4   8       79.38       96.54     20.44 o 
   2  -4   8       22.98       16.84     28.75 o 
   3  -4   8      783.44      787.77     45.66 o 
   4  -4   8       35.86       17.76     23.61 o 
   5  -4   8       43.94        8.10     26.21 o 
   6  -4   8       25.13       30.37     39.32 o 
  -7  -3   8       96.61      137.98     27.91 o 
  -6  -3   8      500.08      596.09     47.50 o 
  -5  -3   8      465.52      419.22     41.15 o 
  -4  -3   8        0.98      -18.46     28.75 o 
  -3  -3   8      850.24      764.65     41.51 o 
  -2  -3   8       12.63       50.38     18.67 o 
  -1  -3   8     1990.05     1825.06     50.46 o 
   0  -3   8      279.90      251.52     15.39 o 
   1  -3   8        4.78      -12.75     27.20 o 
   2  -3   8       31.98       33.68     19.45 o 
   3  -3   8       81.24       97.81     21.07 o 
   4  -3   8     1120.45     1161.39     50.60 o 
   5  -3   8      319.94      335.71     27.84 o 
   6  -3   8      236.24      250.73     28.19 o 
   7  -3   8      129.79       90.34     28.26 o 
  -7  -2   8      142.57      125.79     29.81 o 
  -6  -2   8        7.67      -20.58     34.11 o 
  -5  -2   8       41.92       50.17     22.06 o 
  -4  -2   8       49.34       52.08     21.42 o 
  -3  -2   8     1153.43     1110.16     45.45 o 
  -2  -2   8      429.70      419.85     22.90 o 
  -1  -2   8       79.70       96.86     19.73 o 
   0  -2   8        0.04       14.98     16.39 o 
   1  -2   8       25.62       32.56     13.48 o 
   2  -2   8     1420.40     1419.87     73.18 o 
   3  -2   8       17.18       30.30     27.69 o 
   4  -2   8      222.35      212.32     23.61 o 
   5  -2   8      196.52      146.36     25.16 o 
   6  -2   8      348.35      353.19     29.88 o 
   7  -2   8       54.57       71.38     26.00 o 
  -7  -1   8        1.01        1.83     38.69 o 
  -6  -1   8      183.63      202.31     27.76 o 
  -5  -1   8       17.52      -29.67     29.67 o 
  -4  -1   8       81.72       86.89     20.93 o 
  -3  -1   8       14.59       15.08     26.71 o 
  -2  -1   8      261.22      265.54     15.96 o 
  -1  -1   8      366.23      347.73     40.17 o 
   0  -1   8      185.58      148.90     11.82 o 
   1  -1   8      474.23      523.04     57.36 o 
   2  -1   8     1024.40     1030.50     35.59 o 
   3  -1   8       87.28      101.24     13.34 o 
   4  -1   8      433.83      450.50     36.57 o 
   5  -1   8      124.53      124.31     21.21 o 
   6  -1   8        0.13       20.01     30.44 o 
   7  -1   8       71.65       76.67     26.99 o 
   8  -1   8        1.66       -2.25     41.51 o 
  -7   0   8       12.81       35.45     26.78 o 
  -6   0   8       35.55      -33.05     37.14 o 
  -5   0   8      187.92      189.98     24.66 o 
  -4   0   8      386.53      373.20     35.23 o 
  -3   0   8      107.93      124.73     20.51 o 
  -2   0   8        2.73       -8.45     31.57 o 
  -1   0   8      906.53      908.18     34.35 o 
   0   0   8        4.85       14.99     14.74 o 
   1   0   8      474.59      552.22     20.35 o 
   2   0   8      395.77      418.86     31.99 o 
   3   0   8      158.72      155.34     13.08 o 
   4   0   8      403.93      413.44     34.32 o 
   5   0   8      200.41      230.22     22.62 o 
   6   0   8        3.41       14.52     28.26 o 
   7   0   8      117.40       99.01     26.07 o 
   8   0   8        5.03       23.47     37.70 o 
  -7   1   8       16.58       43.41     36.50 o 
  -6   1   8       17.59       48.20     34.18 o 
  -5   1   8      200.86      144.81     26.07 o 
  -4   1   8     1888.25     2038.93     58.98 o 
  -3   1   8     3886.72     3636.52     69.20 o 
  -2   1   8      756.80      703.87     79.81 o 
  -1   1   8       69.97       61.71     11.43 o 
   0   1   8      253.39      294.82     17.59 o 
   1   1   8     2779.12     2911.16     84.70 o 
   2   1   8      838.45      809.14     60.25 o 
   3   1   8     1709.36     1758.26     60.74 o 
   4   1   8        1.92      -13.46     17.48 o 
   5   1   8      282.53      312.18     23.82 o 
   6   1   8     2602.23     2709.51     67.72 o 
   7   1   8      215.95      218.17     27.62 o 
   8   1   8     1866.89     1515.35     67.02 o 
  -6   2   8      146.50      183.01     28.26 o 
  -5   2   8      145.96      195.48     24.88 o 
  -4   2   8       65.39       20.58     31.01 o 
  -3   2   8       41.72       63.99     19.80 o 
  -2   2   8        9.44       -4.80     17.89 o 
  -1   2   8      796.73      754.52     24.04 o 
   0   2   8      683.69      670.39     21.25 o 
   1   2   8      185.34      205.64     13.57 o 
   2   2   8       35.01       21.35     12.51 o 
   3   2   8      140.35      145.43     12.38 o 
   4   2   8      161.10      145.77     17.48 o 
   5   2   8      255.38      313.58     22.34 o 
   6   2   8      545.86      584.54     38.55 o 
   7   2   8      159.84      191.25     24.66 o 
   8   2   8      484.63      388.21     31.01 o 
   9   2   8        1.79       37.98     40.10 o 
  -6   3   8       55.15       45.10     38.12 o 
  -5   3   8       41.55       45.59     34.39 o 
  -4   3   8      717.11      722.23     44.11 o 
  -3   3   8        5.60       -9.80     28.33 o 
  -2   3   8      604.54      524.00     34.53 o 
  -1   3   8      455.28      395.96     21.47 o 
   0   3   8       30.29       47.45     13.07 o 
   1   3   8      908.01      909.28     31.71 o 
   2   3   8     4304.89     4722.25    200.59 o 
   3   3   8      742.88      741.87     36.29 o 
   4   3   8       22.75       20.22     17.65 o 
   5   3   8       16.42       30.58     27.91 o 
   6   3   8      165.50      214.29     23.96 o 
   7   3   8       10.89       13.95     33.19 o 
   8   3   8        3.37       -1.62     34.81 o 
   9   3   8        6.90        3.95     40.45 o 
  -6   4   8        8.80      -10.08     40.10 o 
  -5   4   8       10.35       -0.21     37.14 o 
  -4   4   8      175.00      170.46     26.00 o 
  -3   4   8      339.90      305.48     25.86 o 
  -2   4   8      138.56       93.23     21.56 o 
  -1   4   8       17.57       26.78     18.18 o 
   0   4   8        0.65      -12.71     17.16 o 
   1   4   8      606.44      547.16     27.06 o 
   2   4   8      871.83      887.28     63.63 o 
   3   4   8      131.94      162.56     12.83 o 
   4   4   8       24.92       32.84     18.78 o 
   5   4   8      341.61      395.05     34.60 o 
   6   4   8      388.61      408.86     40.87 o 
   7   4   8      450.92      518.93     40.87 o 
   8   4   8       27.58       26.57     34.67 o 
   9   4   8       55.85      -16.35     41.72 o 
  -5   5   8      156.53      -41.22     44.75 o 
  -4   5   8       13.61       20.44     33.68 o 
  -3   5   8       41.14       22.06     32.77 o 
  -2   5   8      484.27      413.30     37.84 o 
  -1   5   8      312.66      294.70     23.47 o 
   0   5   8     1008.69     1060.90     29.84 o 
   1   5   8        1.45        2.18     17.21 o 
   2   5   8       26.82       53.65     12.41 o 
   3   5   8        0.67      -13.53     18.07 o 
   4   5   8     1147.76     1310.92     47.07 o 
   5   5   8        3.09        5.14     28.96 o 
   6   5   8      480.36      527.81     40.45 o 
   7   5   8        5.01       -1.55     32.91 o 
   8   5   8      133.31      132.20     27.62 o 
   9   5   8       62.99       57.36     40.80 o 
  -5   6   8       35.44       38.33     40.66 o 
  -4   6   8      198.08      131.49     29.39 o 
  -3   6   8      573.87      537.60     45.10 o 
  -2   6   8      313.48      354.10     35.23 o 
  -1   6   8       36.94       45.59     20.37 o 
   0   6   8      428.51      417.90     24.96 o 
   1   6   8     1064.88     1160.12     44.61 o 
   2   6   8      360.19      368.06     32.70 o 
   3   6   8       45.30      -23.75     31.29 o 
   4   6   8        6.55      -29.95     29.95 o 
   5   6   8       13.98      -30.51     32.13 o 
   6   6   8     1152.18     1233.97     53.49 o 
   7   6   8      308.96      332.82     30.23 o 
   8   6   8       31.64       40.80     37.28 o 
   9   6   8        0.05       30.58     27.13 o 
  -4   7   8        8.70       42.28     25.93 o 
  -3   7   8        0.51       22.41     33.47 o 
  -2   7   8       20.89       40.94     32.77 o 
  -1   7   8      581.33      551.77     42.07 o 
   0   7   8      618.82      630.32     34.71 o 
   1   7   8       30.94       27.13     28.89 o 
   2   7   8      223.68      198.65     22.97 o 
   3   7   8     1432.94     1516.90     54.40 o 
   4   7   8     1377.84     1483.08     53.13 o 
   5   7   8      380.06      437.96     39.11 o 
   6   7   8        0.05       12.26     31.29 o 
   7   7   8       17.45       52.08     24.03 o 
   8   7   8       11.10       17.62     38.90 o 
  -3   8   8        0.20       26.64     37.84 o 
  -2   8   8      286.22      246.08     30.23 o 
  -1   8   8      167.73      142.06     27.48 o 
   0   8   8        8.22       19.77     22.69 o 
   1   8   8       56.24       41.08     31.64 o 
   2   8   8      292.74      268.70     24.88 o 
   3   8   8       25.38       38.76     30.65 o 
   4   8   8      697.81      704.12     45.66 o 
   5   8   8       69.98       95.84     23.68 o 
   6   8   8       79.97      118.74     26.21 o 
   7   8   8      995.28      923.00     56.52 o 
   8   8   8      509.07      587.99     51.65 o 
  -2   9   8      204.42      179.06     31.08 o 
  -1   9   8       93.38      108.66     26.36 o 
   0   9   8        0.92       11.88     24.54 o 
   1   9   8      243.86      242.34     27.84 o 
   2   9   8       39.20       24.52     23.18 o 
   3   9   8        9.34       43.76     32.35 o 
   4   9   8        2.75        3.10     32.91 o 
   5   9   8       63.86       55.60     26.36 o 
   6   9   8      243.09      245.37     29.24 o 
   7   9   8        0.25       17.62     37.35 o 
   0  10   8       80.70      101.59     20.38 o 
   1  10   8        0.70       -3.52     36.71 o 
   2  10   8       17.18       28.12     25.58 o 
   3  10   8      538.59      526.26     50.24 o 
   4  10   8      221.70      218.24     29.10 o 
   5  10   8      295.95      311.61     32.35 o 
   6  10   8       22.80       46.44     27.91 o 
   2  11   8       79.05       31.92     42.77 o 
   3  11   8      105.28      142.13     30.16 o 
   4  11   8       17.81       19.10     37.70 o 
   5  11   8      498.59      532.39     38.48 o 
  -3  -8   9       37.20       37.98     40.31 o 
  -2  -8   9       20.57       12.26     39.74 o 
  -1  -8   9      143.17      144.53     29.24 o 
   0  -8   9       37.63       20.45     23.00 o 
   1  -8   9      159.13      104.58     30.79 o 
  -5  -7   9       30.26        2.11     43.76 o 
  -4  -7   9       74.78       56.30     27.06 o 
  -3  -7   9       42.81       50.81     36.15 o 
  -2  -7   9      124.44      155.59     26.78 o 
  -1  -7   9        1.87       -3.81     34.74 o 
   0  -7   9        0.70        2.83     19.12 o 
   1  -7   9       10.36       20.65     34.32 o 
   2  -7   9      188.02      144.11     29.24 o 
   3  -7   9       10.84       51.16     36.57 o 
  -6  -6   9      117.66      170.39     29.81 o 
  -5  -6   9       12.23      -35.23     39.53 o 
  -4  -6   9      267.21      293.71     31.15 o 
  -3  -6   9      152.80      199.50     25.93 o 
  -2  -6   9       16.04      -35.02     35.02 o 
  -1  -6   9        2.44      -15.78     32.84 o 
   0  -6   9       50.16       64.09     16.69 o 
   1  -6   9       17.97      -34.95     34.95 o 
   2  -6   9        9.84      -35.09     35.09 o 
   3  -6   9      100.08       75.54     26.50 o 
   4  -6   9        0.07       -6.41     40.03 o 
  -6  -5   9      105.54      128.68     29.10 o 
  -5  -5   9       23.93      -39.53     39.53 o 
  -4  -5   9      110.52      114.37     25.02 o 
  -3  -5   9       18.88       71.53     22.62 o 
  -2  -5   9        8.23       13.11     31.43 o 
  -1  -5   9      351.43      329.51     27.27 o 
   0  -5   9       12.98      -11.80     45.38 o 
   1  -5   9       94.84      109.72     22.41 o 
   2  -5   9       65.63      112.33     22.55 o 
   3  -5   9       47.63       71.38     23.89 o 
   4  -5   9       16.50      -36.15     36.15 o 
   5  -5   9       33.59       57.29     39.96 o 
  -6  -4   9        0.05       31.01     26.07 o 
  -5  -4   9        3.08       -8.60     34.74 o 
  -4  -4   9      253.32      282.93     26.92 o 
  -3  -4   9      116.53      145.45     22.27 o 
  -2  -4   9       14.95       27.55     20.22 o 
  -1  -4   9        7.34       29.95     27.41 o 
   0  -4   9      707.72      705.54     29.29 o 
   1  -4   9      928.23      895.02     46.09 o 
   2  -4   9     2117.08     2128.57     61.80 o 
   3  -4   9      156.82      143.83     25.09 o 
   4  -4   9        3.94      -29.81     34.39 o 
   5  -4   9        6.72       15.08     37.77 o 
   6  -4   9      275.16      241.50     31.08 o 
  -7  -3   9        2.24      -41.36     41.36 o 
  -6  -3   9       89.42       88.58     27.76 o 
  -5  -3   9       56.35       93.93     24.88 o 
  -4  -3   9       15.36       24.80     29.03 o 
  -3  -3   9      351.93      355.37     35.30 o 
  -2  -3   9      498.60      462.27     38.26 o 
  -1  -3   9     1589.01     1514.08     50.67 o 
   0  -3   9       11.74       29.96     17.44 o 
   1  -3   9       59.18       59.12     20.15 o 
   2  -3   9       41.81       61.59     20.01 o 
   3  -3   9        3.09       34.11     28.75 o 
   4  -3   9      123.33       83.79     24.03 o 
   5  -3   9       89.59      115.99     24.45 o 
   6  -3   9        8.63      -21.00     38.48 o 
   7  -3   9       56.84       49.26     40.73 o 
  -7  -2   9       45.78       19.10     37.42 o 
  -6  -2   9      137.68      175.61     25.65 o 
  -5  -2   9       19.76       -7.54     33.68 o 
  -4  -2   9      236.88      208.80     24.17 o 
  -3  -2   9       45.38       29.46     20.15 o 
  -2  -2   9      553.01      513.22     36.36 o 
  -1  -2   9       59.56       59.83     19.03 o 
   0  -2   9      484.50      433.55     23.22 o 
   1  -2   9      191.61      205.49     20.58 o 
   2  -2   9       80.32       82.87     19.24 o 
   3  -2   9       48.32       71.60     20.29 o 
   4  -2   9        1.72        5.14     27.41 o 
   5  -2   9       97.14       93.79     23.82 o 
   6  -2   9       84.60       41.29     36.43 o 
   7  -2   9       77.70       49.47     40.45 o 
  -7  -1   9       16.20        6.69     41.65 o 
  -6  -1   9        0.89       29.74     23.40 o 
  -5  -1   9       10.16       26.50     30.16 o 
  -4  -1   9      144.92      120.71     23.25 o 
  -3  -1   9      252.74      221.13     23.04 o 
  -2  -1   9        0.13        3.81     18.74 o 
  -1  -1   9       60.25       56.48     18.60 o 
   0  -1   9      104.26      101.50     12.43 o 
   1  -1   9      146.60      148.69     13.45 o 
   2  -1   9       10.16        6.69     18.19 o 
   3  -1   9        5.83       33.05     27.27 o 
   4  -1   9        0.09       15.78     27.98 o 
   5  -1   9        0.01      -19.31     30.02 o 
   6  -1   9       77.36       38.48     36.43 o 
   7  -1   9       10.82       26.92     25.65 o 
   8  -1   9      105.49      105.28     30.58 o 
  -7   0   9      171.67      154.61     31.36 o 
  -6   0   9       38.75       28.89     36.85 o 
  -5   0   9      113.86       37.56     34.88 o 
  -4   0   9       11.30        4.37     29.10 o 
  -3   0   9       19.26       42.42     19.94 o 
  -2   0   9       35.37       60.04     18.11 o 
  -1   0   9      990.18     1043.33     27.78 o 
   0   0   9     1379.74     1333.57     80.16 o 
   1   0   9      481.67      565.23     45.10 o 
   2   0   9      502.01      573.05     22.34 o 
   3   0   9      545.10      580.32     75.65 o 
   4   0   9      753.07      824.20     40.66 o 
   5   0   9      397.68      419.22     36.64 o 
   6   0   9      146.28      150.24     24.38 o 
   7   0   9        4.20       21.49     24.59 o 
   8   0   9        9.01      -38.90     38.90 o 
  -6   1   9        4.58       40.31     24.10 o 
  -5   1   9      200.21      231.14     25.44 o 
  -4   1   9       14.59       -1.41     31.71 o 
  -3   1   9       25.74      -14.66     31.15 o 
  -2   1   9        3.44       19.17     26.78 o 
  -1   1   9      112.25      125.08     12.88 o 
   0   1   9       14.60      -16.16     16.16 o 
   1   1   9      899.10      982.27     80.44 o 
   2   1   9       92.00      119.88     12.08 o 
   3   1   9        1.05       18.92     16.99 o 
   4   1   9       23.04      -29.03     29.03 o 
   5   1   9      245.38      261.93     22.69 o 
   6   1   9       53.03       57.71     22.41 o 
   7   1   9        2.50       -6.76     34.53 o 
   8   1   9       48.36       72.44     26.92 o 
  -6   2   9       20.70       50.81     25.30 o 
  -5   2   9       63.50       27.20     35.94 o 
  -4   2   9       39.57       42.56     21.99 o 
  -3   2   9      261.45      258.69     23.68 o 
  -2   2   9      601.92      600.95     35.80 o 
  -1   2   9      467.63      414.71     22.00 o 
   0   2   9       14.94       23.97     11.31 o 
   1   2   9        0.80      -16.04     16.04 o 
   2   2   9      201.00      199.11     13.09 o 
   3   2   9        0.71      -13.94     16.81 o 
   4   2   9       37.77       18.18     27.48 o 
   5   2   9      136.28      110.07     22.06 o 
   6   2   9       17.86       18.53     20.86 o 
   7   2   9        4.36        3.52     31.92 o 
   8   2   9      952.58      799.68     55.88 o 
   9   2   9       63.75        4.09     43.41 o 
  -6   3   9      105.19      174.20     28.75 o 
  -5   3   9       32.49       -8.67     37.56 o 
  -4   3   9       38.29       41.36     33.68 o 
  -3   3   9       49.83       16.91     30.44 o 
  -2   3   9      261.60      225.01     22.76 o 
  -1   3   9      192.93      190.16     14.52 o 
   0   3   9       26.68       27.33     13.53 o 
   1   3   9      476.17      480.30     37.91 o 
   2   3   9      383.69      410.94     20.91 o 
   3   3   9      560.16      610.11     46.05 o 
   4   3   9      178.05      190.48     21.07 o 
   5   3   9       30.67       11.49     28.68 o 
   6   3   9      111.01      119.44     22.55 o 
   7   3   9      136.45      145.16     24.88 o 
   8   3   9       52.74      -41.15     41.15 o 
   9   3   9      161.36      161.73     28.54 o 
  -5   4   9       99.25       14.94     40.24 o 
  -4   4   9       36.90       29.39     34.11 o 
  -3   4   9      976.90      949.99     46.79 o 
  -2   4   9      780.01      697.43     40.73 o 
  -1   4   9     1550.60     1473.28     48.69 o 
   0   4   9       19.67       16.05     15.00 o 
   1   4   9      464.87      408.01     37.56 o 
   2   4   9      152.17      149.19     13.58 o 
   3   4   9       89.12       87.93     22.09 o 
   4   4   9       10.40       32.49     19.66 o 
   5   4   9      116.21      122.33     22.48 o 
   6   4   9      200.73      188.36     25.37 o 
   7   4   9        6.97      -22.13     34.88 o 
   8   4   9      121.59      131.64     27.06 o 
   9   4   9       14.64        5.85     40.31 o 
  -5   5   9        3.37      -14.31     37.35 o 
  -4   5   9       61.28       44.54     26.07 o 
  -3   5   9       34.93       10.71     33.12 o 
  -2   5   9       30.92       39.89     27.62 o 
  -1   5   9     1677.13     1620.84     52.29 o 
   0   5   9      294.36      297.74     27.80 o 
   1   5   9       48.65       37.35     19.94 o 
   2   5   9        5.50      -20.86     26.36 o 
   3   5   9      291.31      296.04     22.83 o 
   4   5   9      885.47      977.47     43.41 o 
   5   5   9        8.41      -31.57     31.57 o 
   6   5   9        1.21      -31.43     31.43 o 
   7   5   9       47.85        0.21     34.53 o 
   8   5   9      127.37      100.07     28.54 o 
   9   5   9       92.34       48.55     45.73 o 
  -4   6   9      179.25      157.07     28.68 o 
  -3   6   9       68.66       10.15     34.81 o 
  -2   6   9       45.72       13.88     32.49 o 
  -1   6   9      353.39      284.06     26.14 o 
   0   6   9        0.14       20.09     19.65 o 
   1   6   9      145.53      147.91     22.13 o 
   2   6   9       68.55       53.56     21.14 o 
   3   6   9       41.89       46.51     20.37 o 
   4   6   9      135.76      131.99     23.40 o 
   5   6   9      124.78       97.60     23.54 o 
   6   6   9        2.27       20.44     33.19 o 
   7   6   9      172.79      189.35     26.92 o 
   8   6   9       16.55       69.41     26.43 o 
   9   6   9      152.16      164.97     31.71 o 
  -4   7   9        3.16       40.59     39.74 o 
  -3   7   9      128.18      116.13     27.91 o 
  -2   7   9      173.90      199.14     26.21 o 
  -1   7   9       15.23       12.40     32.70 o 
   0   7   9      131.41      128.38     16.79 o 
   1   7   9      323.82      380.11     25.72 o 
   2   7   9        0.23      -22.13     30.65 o 
   3   7   9      176.37      208.45     23.61 o 
   4   7   9        7.33       32.70     31.29 o 
   5   7   9        2.85       18.96     31.85 o 
   6   7   9       62.38       42.92     25.37 o 
   7   7   9       83.66       84.28     26.07 o 
   8   7   9       12.92       50.74     36.22 o 
  -3   8   9      152.35      111.41     30.44 o 
  -2   8   9      134.00       43.62     43.27 o 
  -1   8   9      320.19      316.83     29.67 o 
   0   8   9       22.11       29.19     18.34 o 
   1   8   9       69.51       42.92     33.82 o 
   2   8   9      112.55       99.64     23.89 o 
   3   8   9      375.39      413.58     37.84 o 
   4   8   9      393.71      382.78     28.96 o 
   5   8   9       78.11       94.71     25.09 o 
   6   8   9       26.92       40.94     37.14 o 
   7   8   9        4.91       41.15     37.49 o 
   8   8   9       34.71       42.99     29.39 o 
  -2   9   9        0.04      -23.75     37.28 o 
  -1   9   9       14.02       15.64     35.94 o 
   0   9   9      107.42      148.17     29.81 o 
   1   9   9      125.04      124.87     27.06 o 
   2   9   9      121.56      157.99     24.88 o 
   3   9   9       72.38       81.18     24.80 o 
   4   9   9        8.81       -6.55     34.88 o 
   5   9   9      234.20      212.53     27.55 o 
   6   9   9       99.88       13.25     40.03 o 
   7   9   9        3.47        8.32     36.93 o 
   0  10   9       47.32       36.52     27.65 o 
   1  10   9        5.12       21.49     34.74 o 
   2  10   9       74.25       51.23     39.18 o 
   3  10   9       55.23       77.94     26.92 o 
   4  10   9      107.13      147.49     27.27 o 
   5  10   9       14.13      -11.70     39.32 o 
   6  10   9       28.13       -6.13     40.17 o 
   3  11   9       16.10      -25.37     41.44 o 
   4  11   9       24.69       38.19     38.55 o 
  -4  -7  10        8.20       27.48     38.90 o 
  -3  -7  10       62.38       54.40     40.87 o 
  -2  -7  10       57.31       54.47     37.63 o 
  -1  -7  10      273.84      249.81     30.72 o 
   0  -7  10       11.02       24.44     27.33 o 
   1  -7  10        1.26       37.63     37.35 o 
   2  -7  10        2.48      -18.67     38.55 o 
  -5  -6  10        3.75       10.08     35.66 o 
  -4  -6  10      407.80      426.48     35.02 o 
  -3  -6  10      110.04       43.41     37.77 o 
  -2  -6  10      311.26      277.79     28.89 o 
  -1  -6  10       19.30      -11.98     34.04 o 
   0  -6  10        2.72        8.19     23.01 o 
   1  -6  10      429.91      403.01     31.64 o 
   2  -6  10      490.59      539.93     48.06 o 
   3  -6  10       53.18       68.35     26.57 o 
  -6  -5  10       92.88      127.34     30.30 o 
  -5  -5  10      138.08      224.65     28.33 o 
  -4  -5  10       31.48        5.36     38.12 o 
  -3  -5  10        2.12      -13.60     32.42 o 
  -2  -5  10       38.52       36.01     33.54 o 
  -1  -5  10      357.65      357.13     27.48 o 
   0  -5  10        0.75        9.58     23.64 o 
   1  -5  10      108.71       42.14     35.73 o 
   2  -5  10      357.66      341.63     28.82 o 
   3  -5  10      222.05      213.03     27.69 o 
   4  -5  10      224.93      193.65     29.88 o 
   5  -5  10      151.79      157.85     30.23 o 
  -6  -4  10       27.29       63.42     27.06 o 
  -5  -4  10       55.19       79.21     25.16 o 
  -4  -4  10       14.20       30.37     24.73 o 
  -3  -4  10       73.79       93.79     23.40 o 
  -2  -4  10      103.51       90.13     21.92 o 
  -1  -4  10       22.25        1.34     29.88 o 
   0  -4  10       16.00       -6.38     25.16 o 
   1  -4  10      200.30      208.02     24.17 o 
   2  -4  10        1.40      -31.71     31.71 o 
   3  -4  10       18.32        2.82     33.19 o 
   4  -4  10        0.10       34.53     32.20 o 
   5  -4  10        1.63       70.47     24.66 o 
  -6  -3  10       69.13       63.07     27.06 o 
  -5  -3  10       59.24       33.68     25.58 o 
  -4  -3  10     1126.15     1153.71     53.70 o 
  -3  -3  10      619.87      540.85     42.35 o 
  -2  -3  10        0.50       -1.34     27.91 o 
  -1  -3  10       12.12       -1.41     28.47 o 
   0  -3  10        0.42       -2.53     19.70 o 
   1  -3  10      504.32      520.41     38.19 o 
   2  -3  10      135.94      139.60     22.76 o 
   3  -3  10       77.31       88.65     22.34 o 
   4  -3  10        1.89       26.36     30.09 o 
   5  -3  10       57.48       38.05     36.50 o 
   6  -3  10      429.89      413.37     33.33 o 
  -6  -2  10       21.56       54.33     25.51 o 
  -5  -2  10       86.53       49.26     37.42 o 
  -4  -2  10       56.94       62.01     21.85 o 
  -3  -2  10        4.62      -19.10     28.96 o 
  -2  -2  10      280.01      301.46     23.25 o 
  -1  -2  10      376.45      407.73     34.46 o 
   0  -2  10      216.55      192.91     15.22 o 
   1  -2  10      142.86      140.73     21.07 o 
   2  -2  10        9.02        3.38     27.76 o 
   3  -2  10      349.54      398.01     35.73 o 
   4  -2  10      430.20      466.92     39.32 o 
   5  -2  10        0.57       22.55     32.20 o 
   6  -2  10       63.27       46.79     35.80 o 
   7  -2  10       22.32       14.23     38.76 o 
  -6  -1  10       34.00       44.54     38.12 o 
  -5  -1  10       53.54       48.98     37.28 o 
  -4  -1  10      388.84      405.90     40.31 o 
  -3  -1  10       97.84       91.26     21.35 o 
  -2  -1  10        5.60      -18.67     28.12 o 
  -1  -1  10       17.20       27.20     19.17 o 
   0  -1  10       11.13       13.80     14.72 o 
   1  -1  10      615.27      574.60     35.16 o 
   2  -1  10      189.02      179.84     20.58 o 
   3  -1  10        7.28      -20.79     29.46 o 
   4  -1  10      116.50      111.06     22.97 o 
   5  -1  10      112.98      114.72     23.61 o 
   6  -1  10      137.81      141.57     26.78 o 
   7  -1  10      110.21       94.50     28.26 o 
  -6   0  10        5.99      -28.82     38.33 o 
  -5   0  10        0.00      -34.04     34.04 o 
  -4   0  10      188.06      160.53     24.95 o 
  -3   0  10      105.42       30.79     31.57 o 
  -2   0  10      893.40      818.98     39.11 o 
  -1   0  10      537.88      457.62     34.11 o 
   0   0  10       80.80       67.93     15.43 o 
   1   0  10      389.81      440.37     22.59 o 
   2   0  10        3.52       -1.91     17.62 o 
   3   0  10      339.39      390.68     33.26 o 
   4   0  10      935.96      978.67     44.61 o 
   5   0  10       20.28       11.06     30.44 o 
   6   0  10      180.03      179.55     25.51 o 
   7   0  10        3.00       36.01     32.84 o 
   8   0  10       74.90      120.01     26.43 o 
  -6   1  10      440.17      577.28     49.12 o 
  -5   1  10        3.10      -30.87     34.88 o 
  -4   1  10       57.37        7.26     31.85 o 
  -3   1  10        4.87       18.18     28.96 o 
  -2   1  10     1936.20     1726.76     51.30 o 
  -1   1  10     1565.05     1435.58     45.95 o 
   0   1  10      415.66      434.86     22.59 o 
   1   1  10      302.75      314.01     20.53 o 
   2   1  10       35.79       46.45     19.10 o 
   3   1  10       44.81       68.42     18.60 o 
   4   1  10        4.83       39.81     26.57 o 
   5   1  10      184.67      177.44     23.96 o 
   6   1  10       10.08      -20.93     32.63 o 
   7   1  10      168.57      167.01     27.41 o 
   8   1  10      800.60      695.59     53.63 o 
  -6   2  10       18.99        6.13     39.96 o 
  -5   2  10      206.98      193.72     26.50 o 
  -4   2  10      149.24      155.24     24.66 o 
  -3   2  10       67.72       26.28     32.27 o 
  -2   2  10      266.04      189.70     23.33 o 
  -1   2  10       35.57       25.30     26.36 o 
   0   2  10       21.34       23.88     17.75 o 
   1   2  10     1630.26     1613.12     58.91 o 
   2   2  10      451.58      434.55     21.95 o 
   3   2  10      561.75      610.57     33.30 o 
   4   2  10       13.71        7.54     29.17 o 
   5   2  10      225.01      204.43     24.17 o 
   6   2  10      189.48      239.31     24.45 o 
   7   2  10       70.94       57.71     25.65 o 
   8   2  10      264.88      282.23     29.88 o 
  -6   3  10      168.07      170.39     29.46 o 
  -5   3  10      104.30       33.61     41.15 o 
  -4   3  10       71.18       60.74     23.61 o 
  -3   3  10       24.79       35.09     29.31 o 
  -2   3  10      401.38      387.79     33.05 o 
  -1   3  10      319.01      320.28     22.62 o 
   0   3  10        0.40      -15.11     18.13 o 
   1   3  10      176.47      190.23     32.06 o 
   2   3  10       82.24       81.86     13.22 o 
   3   3  10     2032.44     2207.49     53.42 o 
   4   3  10     1332.69     1439.39     49.47 o 
   5   3  10      436.84      462.34     37.49 o 
   6   3  10        3.74        8.32     30.16 o 
   7   3  10      114.75      140.37     25.16 o 
   8   3  10      179.27      247.70     29.03 o 
   9   3  10        0.39      -40.17     40.17 o 
  -5   4  10       61.52       81.18     28.12 o 
  -4   4  10      146.48      196.33     26.64 o 
  -3   4  10       73.09      112.19     21.99 o 
  -2   4  10      185.79      188.15     23.68 o 
  -1   4  10       59.36       42.49     20.22 o 
   0   4  10       37.33       33.99     19.40 o 
   1   4  10      880.58      866.41     39.96 o 
   2   4  10      160.61      230.36     21.07 o 
   3   4  10       23.33      -16.63     26.92 o 
   4   4  10      507.30      542.96     36.36 o 
   5   4  10      355.59      380.60     35.30 o 
   6   4  10        0.67      -13.04     27.98 o 
   7   4  10      450.11      460.51     30.72 o 
   8   4  10        0.00      -16.49     39.53 o 
   9   4  10       30.00      -43.06     43.06 o 
  -5   5  10       90.46       36.15     39.60 o 
  -4   5  10       75.29       95.34     26.43 o 
  -3   5  10        7.40       27.84     31.15 o 
  -2   5  10       84.85      169.55     21.77 o 
  -1   5  10       51.57       27.41     28.47 o 
   0   5  10      526.27      425.57     26.12 o 
   1   5  10        1.57       -4.37     27.91 o 
   2   5  10       40.45       42.70     29.24 o 
   3   5  10       16.67      -11.13     27.27 o 
   4   5  10       25.52      -10.57     29.24 o 
   5   5  10       62.13       36.64     30.16 o 
   6   5  10      238.68      266.44     26.21 o 
   7   5  10      133.97      140.02     26.14 o 
   8   5  10        0.80      -11.27     35.59 o 
   9   5  10        5.60       -4.30     37.98 o 
  -4   6  10        5.83       46.79     34.46 o 
  -3   6  10       39.21       34.25     26.36 o 
  -2   6  10      152.80      188.15     25.37 o 
  -1   6  10      747.20      750.91     44.25 o 
   0   6  10      469.74      432.86     35.30 o 
   1   6  10       54.45       65.61     20.72 o 
   2   6  10       66.63       92.95     21.49 o 
   3   6  10     1218.61     1201.49     49.82 o 
   4   6  10        7.30      -31.15     31.15 o 
   5   6  10       70.37       96.54     22.13 o 
   6   6  10       27.56       -2.89     32.35 o 
   7   6  10       89.44       53.77     26.50 o 
   8   6  10      105.85      122.33     27.62 o 
  -3   7  10        0.46       -0.14     37.35 o 
  -2   7  10       15.85       26.78     35.66 o 
  -1   7  10       24.82        8.10     34.53 o 
   0   7  10      342.32      314.13     57.19 o 
   1   7  10      517.36      545.71     39.74 o 
   2   7  10      308.92      323.10     25.58 o 
   3   7  10       36.20       38.48     29.17 o 
   4   7  10      397.55      402.45     38.97 o 
   5   7  10     1348.04     1339.89     56.59 o 
   6   7  10     1017.25     1151.17     54.19 o 
   7   7  10      147.96      140.66     29.53 o 
   8   7  10       15.09       37.63     35.66 o 
  -2   8  10      143.62      109.09     28.82 o 
  -1   8  10       43.70       28.89     34.67 o 
   0   8  10       48.05       68.74     23.96 o 
   1   8  10        0.68      -36.15     36.36 o 
   2   8  10       90.04      131.64     23.61 o 
   3   8  10      124.71      105.70     24.95 o 
   4   8  10      318.82      327.89     28.75 o 
   5   8  10       35.63       89.85     23.68 o 
   6   8  10        3.90       23.11     35.87 o 
   7   8  10      162.70      114.79     30.16 o 
   8   8  10        3.15       12.75     38.76 o 
  -1   9  10       64.14       49.89     27.34 o 
   0   9  10      842.15      947.38     53.10 o 
   1   9  10      383.04      413.86     30.09 o 
   2   9  10        1.46       42.35     23.89 o 
   3   9  10       88.94      132.97     26.14 o 
   4   9  10       32.66       52.64     25.58 o 
   5   9  10       19.37        8.81     36.08 o 
   6   9  10      210.76      236.77     29.81 o 
   7   9  10        8.43       38.83     26.64 o 
   0  10  10      244.76      255.13     59.16 o 
   1  10  10      172.84      142.91     30.30 o 
   2  10  10        2.76       65.54     25.58 o 
   3  10  10        0.97       -3.66     36.71 o 
   4  10  10        2.21       15.64     37.49 o 
   5  10  10      144.93      178.71     29.60 o 
   6  10  10       30.99       49.61     39.53 o 
  -3  -7  11      224.99      256.51     33.47 o 
  -2  -7  11       90.51       43.20     37.70 o 
  -1  -7  11       61.25       48.98     40.31 o 
   0  -7  11      234.19      205.26     20.82 o 
   1  -7  11       96.78       61.45     30.79 o 
  -4  -6  11       61.07       20.37     43.27 o 
  -3  -6  11       57.44      108.94     26.43 o 
  -2  -6  11      219.50      300.69     28.61 o 
  -1  -6  11        1.19       31.50     35.87 o 
   0  -6  11        2.03      -20.17     25.73 o 
   1  -6  11      235.73      191.18     29.81 o 
   2  -6  11       74.41       50.10     27.20 o 
   3  -6  11      330.74      305.27     32.42 o 
  -5  -5  11       39.79       41.22     41.36 o 
  -4  -5  11       16.44       43.55     34.60 o 
  -3  -5  11       91.10       49.89     40.38 o 
  -2  -5  11        7.37      -16.77     33.26 o 
  -1  -5  11        0.01       26.28     31.22 o 
   0  -5  11       26.14       39.13     19.67 o 
   1  -5  11       11.34       37.14     33.12 o 
   2  -5  11        1.36       26.57     31.50 o 
   3  -5  11      444.43      409.63     32.27 o 
   4  -5  11       83.83       34.60     41.36 o 
  -5  -4  11        0.08       -5.85     37.63 o 
  -4  -4  11        0.07       33.90     32.77 o 
  -3  -4  11       19.58        1.48     32.06 o 
  -2  -4  11      140.49      140.94     24.95 o 
  -1  -4  11      388.50      348.04     26.99 o 
   0  -4  11       30.67       43.02     17.94 o 
   1  -4  11       89.63       75.54     22.55 o 
   2  -4  11      372.10      404.35     39.89 o 
   3  -4  11      740.47      734.70     48.41 o 
   4  -4  11      753.09      767.19     51.94 o 
   5  -4  11      136.45      129.59     27.84 o 
  -6  -3  11      134.88      126.21     29.88 o 
  -5  -3  11      217.03      250.52     28.19 o 
  -4  -3  11      152.40      127.69     27.84 o 
  -3  -3  11       20.38       46.16     31.29 o 
  -2  -3  11       22.69       43.20     30.87 o 
  -1  -3  11     1240.69     1184.08     49.54 o 
   0  -3  11      146.00      131.72     15.99 o 
   1  -3  11     1813.00     1798.14     57.22 o 
   2  -3  11        6.93        9.51     32.91 o 
   3  -3  11       38.81        6.27     34.74 o 
   4  -3  11        0.27      -31.85     32.98 o 
   5  -3  11      123.14       73.01     27.41 o 
   6  -3  11      116.05       97.53     30.02 o 
  -6  -2  11       43.45       26.57     41.01 o 
  -5  -2  11       22.67       -3.81     35.87 o 
  -4  -2  11       51.21       83.51     24.59 o 
  -3  -2  11      223.02      204.43     25.51 o 
  -2  -2  11      472.11      458.75     37.42 o 
  -1  -2  11      513.81      499.06     35.87 o 
   0  -2  11      113.95      130.07     14.95 o 
   1  -2  11      559.78      552.47     38.41 o 
   2  -2  11       42.05       10.43     29.10 o 
   3  -2  11      328.13      335.08     26.14 o 
   4  -2  11      178.43      183.57     25.44 o 
   5  -2  11        0.14       20.37     36.57 o 
   6  -2  11      129.37      128.53     28.12 o 
   7  -2  11        0.29      -41.58     41.58 o 
  -6  -1  11        1.96      -10.22     37.77 o 
  -5  -1  11       72.81       78.01     25.58 o 
  -4  -1  11      113.83       88.37     24.66 o 
  -3  -1  11       65.53       62.65     22.13 o 
  -2  -1  11      220.26      229.37     23.40 o 
  -1  -1  11        0.04       23.33     28.33 o 
   0  -1  11      124.98      140.41     14.71 o 
   1  -1  11      549.88      569.03     38.26 o 
   2  -1  11        4.84       45.03     19.24 o 
   3  -1  11       15.73       -6.62     27.76 o 
   4  -1  11        6.38       11.06     31.36 o 
   5  -1  11        0.35      -15.50     30.94 o 
   6  -1  11      227.34      220.71     28.82 o 
   7  -1  11        3.90      -39.25     39.25 o 
  -6   0  11        8.63      -38.97     40.45 o 
  -5   0  11      219.27      218.10     27.13 o 
  -4   0  11       17.33      -36.15     36.15 o 
  -3   0  11      257.05      223.95     23.68 o 
  -2   0  11        0.01      -26.36     29.17 o 
  -1   0  11        1.32       32.49     18.53 o 
   0   0  11       60.57       42.05     16.09 o 
   1   0  11      209.43      251.64     21.85 o 
   2   0  11      245.42      254.46     22.62 o 
   3   0  11      241.77      282.79     24.03 o 
   4   0  11      527.52      604.13     40.45 o 
   5   0  11      265.30      269.68     26.85 o 
   6   0  11       23.74       64.83     24.45 o 
   7   0  11       80.12       54.47     39.25 o 
   8   0  11       25.94      -28.05     41.29 o 
  -6   1  11        1.84       12.83     37.56 o 
  -5   1  11        0.17      -36.29     36.29 o 
  -4   1  11       17.02       38.41     30.51 o 
  -3   1  11      793.27      599.76     42.14 o 
  -2   1  11       94.95       21.00     31.85 o 
  -1   1  11      213.44      155.52     22.06 o 
   0   1  11       59.33       43.92     15.88 o 
   1   1  11      255.45      250.23     21.92 o 
   2   1  11      147.87      181.17     21.00 o 
   3   1  11     1504.43     1637.76     50.88 o 
   4   1  11        3.34        8.60     27.55 o 
   5   1  11       49.71       30.94     21.70 o 
   6   1  11       45.92       42.00     34.18 o 
   7   1  11      170.96      185.90     27.06 o 
   8   1  11       86.07      116.63     29.31 o 
  -5   2  11       81.06      142.21     26.50 o 
  -4   2  11      126.12      127.34     25.30 o 
  -3   2  11      276.68      241.71     24.66 o 
  -2   2  11      232.20      212.11     23.33 o 
  -1   2  11     1345.97     1203.32     47.57 o 
   0   2  11     1422.87     1361.07     76.78 o 
   1   2  11      818.22      959.36     38.97 o 
   2   2  11        0.62       36.57     25.86 o 
   3   2  11      438.35      573.68     35.52 o 
   4   2  11        1.69        6.34     29.95 o 
   5   2  11      367.15      393.78     38.05 o 
   6   2  11       69.73      130.08     23.04 o 
   7   2  11      188.51      163.70     28.12 o 
   8   2  11      156.68       82.80     30.37 o 
  -5   3  11        1.30       -0.14     37.42 o 
  -4   3  11        4.92       42.92     34.60 o 
  -3   3  11       99.07       97.04     22.13 o 
  -2   3  11      360.56      316.19     24.52 o 
  -1   3  11      119.94       77.16     20.58 o 
   0   3  11       26.67       28.46     19.56 o 
   1   3  11       69.63      117.19     19.52 o 
   2   3  11       36.22      -18.82     28.89 o 
   3   3  11      190.87      210.84     21.85 o 
   4   3  11       26.90       41.86     28.26 o 
   5   3  11        7.01       26.21     29.46 o 
   6   3  11       15.50       32.49     33.47 o 
   7   3  11       46.39        0.14     34.39 o 
   8   3  11       13.98       46.58     35.45 o 
  -5   4  11       40.75       62.22     26.92 o 
  -4   4  11        3.01      -33.26     34.46 o 
  -3   4  11      155.87      155.59     25.02 o 
  -2   4  11       24.06       27.48     30.72 o 
  -1   4  11      590.21      399.98     38.12 o 
   0   4  11     2643.30     2548.68    159.65 o 
   1   4  11     1306.82     1450.52     49.19 o 
   2   4  11        3.11      -28.68     28.68 o 
   3   4  11      424.74      495.67     36.15 o 
   4   4  11      213.66      253.40     23.96 o 
   5   4  11      294.66      255.66     26.21 o 
   6   4  11      166.85      139.32     25.02 o 
   7   4  11       26.60        0.21     36.01 o 
   8   4  11       51.52       68.50     27.69 o 
  -4   5  11       41.79       41.22     38.62 o 
  -3   5  11       10.08        3.31     33.33 o 
  -2   5  11       15.90       33.26     21.28 o 
  -1   5  11        0.16       -4.37     29.95 o 
   0   5  11       21.99       37.71     16.49 o 
   1   5  11     1219.92     1165.34     47.92 o 
   2   5  11        1.34       25.37     28.96 o 
   3   5  11        0.01      -30.02     30.02 o 
   4   5  11       20.77       10.36     28.96 o 
   5   5  11       89.33       92.53     23.47 o 
   6   5  11      402.66      381.30     30.94 o 
   7   5  11        0.03      -34.39     34.39 o 
   8   5  11       70.62        7.96     40.87 o 
  -4   6  11       40.68       47.78     26.36 o 
  -3   6  11      331.48      319.36     31.85 o 
  -2   6  11      528.83      481.44     31.36 o 
  -1   6  11      124.93      121.35     23.18 o 
   0   6  11       66.27       52.08     15.70 o 
   1   6  11      467.20      523.09     38.97 o 
   2   6  11      474.27      497.93     40.31 o 
   3   6  11      256.45      285.96     23.47 o 
   4   6  11      470.96      559.24     41.22 o 
   5   6  11        0.62      -14.59     32.20 o 
   6   6  11       24.64       31.36     23.04 o 
   7   6  11       23.37       16.07     38.55 o 
   8   6  11      336.06      278.42     32.13 o 
  -3   7  11       48.46       20.51     40.17 o 
  -2   7  11        8.88       26.14     38.05 o 
  -1   7  11        2.45       -5.07     33.97 o 
   0   7  11       76.24       79.53     16.84 o 
   1   7  11        9.06      -33.19     33.19 o 
   2   7  11       17.20       27.55     30.23 o 
   3   7  11        0.01      -14.23     32.98 o 
   4   7  11      234.97      247.13     26.71 o 
   5   7  11        2.63       42.07     32.63 o 
   6   7  11      127.14      147.63     26.99 o 
   7   7  11        0.00       -5.36     34.88 o 
   8   7  11       76.30      -28.61     46.09 o 
  -2   8  11      130.63      121.63     29.10 o 
  -1   8  11       29.65       49.96     25.09 o 
   0   8  11      100.84      111.79     18.37 o 
   1   8  11       86.09       72.02     25.72 o 
   2   8  11      155.39      131.28     25.51 o 
   3   8  11       50.61      -33.33     37.21 o 
   4   8  11      354.29      350.30     30.94 o 
   5   8  11        5.28       16.98     34.18 o 
   6   8  11      299.96      297.02     29.95 o 
   7   8  11      121.96      127.20     30.02 o 
   8   8  11       28.74       10.50     43.55 o 
  -1   9  11        8.85       -1.90     38.90 o 
   0   9  11        2.18       16.74     30.48 o 
   1   9  11       70.07       45.66     27.91 o 
   2   9  11       90.46        5.21     38.62 o 
   3   9  11       27.58        9.09     36.36 o 
   4   9  11        4.98       34.11     33.82 o 
   5   9  11       23.42        2.04     37.49 o 
   6   9  11      146.33       64.48     46.30 o 
   7   9  11      164.08      159.40     32.42 o 
   1  10  11        4.65       70.26     27.62 o 
   2  10  11       35.71        9.30     28.61 o 
   3  10  11        4.05      -42.07     42.07 o 
   4  10  11       50.00      112.26     28.96 o 
   5  10  11      104.58       71.46     31.08 o 
   6  10  11       96.59      127.69     31.78 o 
  -3  -6  12        5.94       39.18     35.66 o 
  -2  -6  12      397.68      452.20     34.04 o 
  -1  -6  12       33.62       14.73     26.07 o 
   0  -6  12        1.06      -27.27     53.03 o 
   1  -6  12       41.84       38.55     39.96 o 
   2  -6  12        9.56       -1.76     37.84 o 
  -4  -5  12      137.19      140.87     29.46 o 
  -3  -5  12      171.02      199.71     28.26 o 
  -2  -5  12       15.71       16.07     36.22 o 
  -1  -5  12        1.88       25.02     32.98 o 
   0  -5  12        8.79      -12.23     24.86 o 
   1  -5  12      386.49      404.07     32.70 o 
   2  -5  12        0.95      -11.27     35.66 o 
   3  -5  12       14.86       15.57     39.18 o 
   4  -5  12       89.67       25.51     44.61 o 
  -5  -4  12        4.57       37.84     37.00 o 
  -4  -4  12        0.54      -37.70     37.70 o 
  -3  -4  12      343.34      307.81     29.17 o 
  -2  -4  12      423.37      397.16     30.58 o 
  -1  -4  12       74.93       -3.24     37.35 o 
   0  -4  12       21.65       34.24     20.82 o 
   1  -4  12       29.27       21.14     32.42 o 
   2  -4  12       49.62       49.19     34.88 o 
   3  -4  12      521.37      476.30     46.86 o 
   4  -4  12      155.96      150.73     29.10 o 
   5  -4  12       40.45       55.25     39.74 o 
  -5  -3  12       41.32       28.40     36.22 o 
  -4  -3  12      254.86      301.04     28.75 o 
  -3  -3  12        0.77        3.66     32.49 o 
  -2  -3  12      474.82      423.66     40.66 o 
  -1  -3  12       79.33       84.63     22.69 o 
   0  -3  12       14.14      -23.93     23.93 o 
   1  -3  12      156.63      143.54     23.75 o 
   2  -3  12       40.86      -24.24     35.02 o 
   3  -3  12        0.15       -6.48     32.49 o 
   4  -3  12      103.76      117.54     26.28 o 
   5  -3  12      172.43      212.67     28.47 o 
  -5  -2  12      207.51      212.60     30.58 o 
  -4  -2  12        9.86       38.83     33.61 o 
  -3  -2  12        0.15      -33.82     33.82 o 
  -2  -2  12       68.10       79.91     22.76 o 
  -1  -2  12      306.15      251.15     25.51 o 
   0  -2  12      437.75      435.99     25.58 o 
   1  -2  12       26.86      -18.53     30.51 o 
   2  -2  12      155.06      174.90     22.55 o 
   3  -2  12      455.04      483.62     42.28 o 
   4  -2  12        4.10       -9.51     33.26 o 
   5  -2  12       57.55       83.79     25.72 o 
   6  -2  12       16.61      -41.79     41.79 o 
  -5  -1  12        0.46       17.62     36.85 o 
  -4  -1  12        3.04      -22.20     35.23 o 
  -3  -1  12      269.49      269.68     26.00 o 
  -2  -1  12       56.69      102.95     20.93 o 
  -1  -1  12       21.07      -11.77     29.67 o 
   0  -1  12       36.39       26.89     20.66 o 
   1  -1  12       34.55       39.25     21.14 o 
   2  -1  12      139.97      137.91     21.85 o 
   3  -1  12      361.60      379.05     35.45 o 
   4  -1  12        0.88      -15.08     31.29 o 
   5  -1  12       32.39      -15.08     36.50 o 
   6  -1  12       21.18       20.51     37.84 o 
   7  -1  12      197.11      188.15     30.65 o 
  -5   0  12      588.56      652.54     47.57 o 
  -4   0  12      194.26      152.85     27.34 o 
  -3   0  12        6.43      -11.91     32.06 o 
  -2   0  12      275.14      261.58     24.17 o 
  -1   0  12      159.44      155.10     22.20 o 
   0   0  12      918.49      862.91     70.26 o 
   1   0  12      657.96      582.70     41.08 o 
   2   0  12        2.48      -20.37     28.12 o 
   3   0  12        1.58      -30.23     30.23 o 
   4   0  12        4.03      -14.09     30.23 o 
   5   0  12      331.92      346.99     28.12 o 
   6   0  12      643.19      593.70     46.79 o 
   7   0  12        3.93      -37.84     37.84 o 
  -5   1  12       10.67       31.29     37.70 o 
  -4   1  12       12.57       -3.45     32.98 o 
  -3   1  12      115.08      126.42     23.61 o 
  -2   1  12        1.94      -33.12     33.12 o 
  -1   1  12       47.85       81.04     19.94 o 
   0   1  12      641.52      613.67     37.03 o 
   1   1  12      264.98      287.02     22.83 o 
   2   1  12      317.44      282.09     23.68 o 
   3   1  12      744.08      793.19     41.51 o 
   4   1  12       21.93       15.71     31.01 o 
   5   1  12       17.04       32.35     31.92 o 
   6   1  12       95.09       90.69     26.50 o 
   7   1  12       22.91       50.53     25.79 o 
   8   1  12       78.51      103.02     28.40 o 
  -5   2  12       91.25       86.68     27.69 o 
  -4   2  12      148.67      141.08     27.34 o 
  -3   2  12       37.97       34.88     22.62 o 
  -2   2  12       62.76       12.33     32.27 o 
  -1   2  12       33.12       -0.99     28.19 o 
   0   2  12     1092.23     1046.23     61.45 o 
   1   2  12       77.54       85.55     20.37 o 
   2   2  12       98.22      116.84     21.77 o 
   3   2  12      273.35      292.51     23.61 o 
   4   2  12       39.82       15.64     30.94 o 
   5   2  12      378.32      515.34     39.46 o 
   6   2  12       18.95      -34.18     34.18 o 
   7   2  12       62.79       71.17     27.13 o 
   8   2  12        0.80      -40.45     40.45 o 
  -5   3  12      211.77      210.98     31.01 o 
  -4   3  12      207.62      179.34     29.53 o 
  -3   3  12       37.98       35.73     34.11 o 
  -2   3  12       24.55       24.80     30.09 o 
  -1   3  12       30.65      -17.26     29.31 o 
   0   3  12      760.42      738.74     29.36 o 
   1   3  12      166.64      184.27     22.97 o 
   2   3  12      221.79      213.38     23.75 o 
   3   3  12       49.13       26.57     30.30 o 
   4   3  12       63.28       48.27     22.06 o 
   5   3  12      963.92     1089.30     50.38 o 
   6   3  12      476.89      451.77     41.93 o 
   7   3  12       50.76       43.55     26.99 o 
   8   3  12       86.60       56.52     39.81 o 
  -4   4  12       41.10       23.40     25.44 o 
  -3   4  12       50.67       30.94     34.46 o 
  -2   4  12      122.40      117.47     25.58 o 
  -1   4  12       48.45       33.40     30.44 o 
   0   4  12        1.62       -2.74     42.46 o 
   1   4  12       70.00       74.77     21.00 o 
   2   4  12       15.67       33.97     28.75 o 
   3   4  12      132.76      149.96     21.42 o 
   4   4  12      199.01      197.88     23.89 o 
   5   4  12       25.05       39.39     31.85 o 
   6   4  12        0.03      -31.64     31.64 o 
   7   4  12       86.26      105.91     27.13 o 
   8   4  12       27.12       37.49     38.48 o 
  -4   5  12       16.19      -39.04     39.04 o 
  -3   5  12       75.73       27.98     37.84 o 
  -2   5  12       92.69       93.02     23.96 o 
  -1   5  12      415.23      388.99     38.55 o 
   0   5  12      241.15      289.20     37.70 o 
   1   5  12      469.70      577.84     39.04 o 
   2   5  12      885.22      924.62     47.00 o 
   3   5  12      182.10      167.22     23.40 o 
   4   5  12      166.33      136.29     24.88 o 
   5   5  12       81.09      110.42     22.83 o 
   6   5  12      304.22      312.10     29.53 o 
   7   5  12       36.08       41.01     33.54 o 
   8   5  12        0.44      -11.63     38.55 o 
  -3   6  12      147.26      141.99     28.19 o 
  -2   6  12       21.52       17.90     34.46 o 
  -1   6  12        0.05      -24.45     33.33 o 
   0   6  12       30.84       12.00     19.32 o 
   1   6  12        6.51       44.61     30.16 o 
   2   6  12      314.14      315.91     25.58 o 
   3   6  12      300.48      282.09     24.88 o 
   4   6  12      163.89      138.19     24.38 o 
   5   6  12      100.87      120.50     25.30 o 
   6   6  12       69.46       79.56     25.65 o 
   7   6  12       34.88       47.14     26.71 o 
   8   6  12       62.69        4.09     42.77 o 
  -2   7  12       60.89       -9.80     41.29 o 
  -1   7  12       21.88       37.63     24.17 o 
   0   7  12      148.56      117.52     21.60 o 
   1   7  12       23.40       -9.80     33.61 o 
   2   7  12      181.44      197.88     25.44 o 
   3   7  12      125.11      112.75     23.33 o 
   4   7  12       58.27       70.75     22.97 o 
   5   7  12      124.68      132.34     24.88 o 
   6   7  12      203.33      238.96     29.39 o 
   7   7  12      112.43       72.23     28.75 o 
   8   7  12      235.03      207.67     33.19 o 
  -1   8  12      398.95      432.96     32.42 o 
   0   8  12       89.92       84.22     18.75 o 
   1   8  12       13.64        4.93     34.32 o 
   2   8  12      156.63      136.00     26.14 o 
   3   8  12       94.71       61.38     25.51 o 
   4   8  12       84.03      125.65     24.66 o 
   5   8  12      373.55      396.31     31.22 o 
   6   8  12        3.66       46.79     38.12 o 
   7   8  12      134.18      119.23     31.01 o 
   0   9  12        1.26      -15.85     30.65 o 
   1   9  12      128.23      185.40     28.26 o 
   2   9  12      770.37      993.39     55.18 o 
   3   9  12      534.11      488.35     47.71 o 
   4   9  12        3.74      -24.24     35.94 o 
   5   9  12       21.14       27.20     26.64 o 
   6   9  12       58.49       94.92     28.19 o 
   2  10  12      117.10       93.16     28.61 o 
   3  10  12       31.75       63.42     27.76 o 
   4  10  12       75.96       57.36     42.07 o 
   5  10  12       67.12       48.48     38.41 o 
  -2  -6  13        9.06       12.68     38.48 o 
  -1  -6  13        1.98        8.60     39.04 o 
   0  -6  13        2.11       -8.80     27.07 o 
   1  -6  13       19.08       31.92     37.56 o 
  -3  -5  13        5.24      -39.18     39.18 o 
  -2  -5  13        5.30       11.77     37.91 o 
  -1  -5  13      175.30      131.71     28.96 o 
   0  -5  13      418.62      414.71     23.13 o 
   1  -5  13       35.31       64.97     25.44 o 
   2  -5  13       11.00       48.41     38.33 o 
   3  -5  13        0.02       33.97     37.56 o 
  -4  -4  13        0.27      -39.32     41.22 o 
  -3  -4  13        4.75      -15.01     35.94 o 
  -2  -4  13        4.08       27.98     24.31 o 
  -1  -4  13       74.86       76.67     25.93 o 
   0  -4  13       14.25       -5.29     24.89 o 
   1  -4  13        5.00       37.14     33.97 o 
   2  -4  13        3.79       36.22     33.40 o 
   3  -4  13        4.68       13.81     39.60 o 
   4  -4  13      199.95      168.56     31.22 o 
  -5  -3  13       12.87       23.47     38.97 o 
  -4  -3  13        7.08       17.62     33.40 o 
  -3  -3  13      282.55      251.92     29.24 o 
  -2  -3  13      106.96       84.07     25.79 o 
  -1  -3  13        2.75       29.17     31.29 o 
   0  -3  13       61.42       76.91     16.86 o 
   1  -3  13      362.54      377.43     28.54 o 
   2  -3  13       53.78       72.65     24.03 o 
   3  -3  13      334.81      335.22     27.76 o 
   4  -3  13       16.28       18.82     36.15 o 
   5  -3  13       38.88       63.56     27.76 o 
  -5  -2  13       96.86      115.15     30.02 o 
  -4  -2  13        2.10       14.94     35.94 o 
  -3  -2  13       13.07       23.96     34.67 o 
  -2  -2  13        4.64      -11.06     33.19 o 
  -1  -2  13      558.46      602.36     42.07 o 
   0  -2  13      665.28      700.65     61.24 o 
   1  -2  13      261.31      293.50     25.51 o 
   2  -2  13       47.55       74.56     22.27 o 
   3  -2  13      199.32      196.47     26.99 o 
   4  -2  13        0.27      -34.67     34.67 o 
   5  -2  13      265.33      261.72     31.36 o 
   6  -2  13      161.87      174.97     30.94 o 
  -5  -1  13       12.64      -41.29     41.29 o 
  -4  -1  13       34.59       49.96     26.43 o 
  -3  -1  13       69.03      117.19     23.68 o 
  -2  -1  13      481.69      452.83     40.38 o 
  -1  -1  13      149.28       98.09     24.17 o 
   0  -1  13        1.14       32.56     20.57 o 
   1  -1  13        3.98      -15.15     28.82 o 
   2  -1  13      239.14      246.57     24.31 o 
   3  -1  13      147.77      179.55     23.04 o 
   4  -1  13       89.63       93.02     24.38 o 
   5  -1  13      107.91       74.20     27.13 o 
   6  -1  13        4.37       -9.72     36.78 o 
  -5   0  13        8.67       38.97     37.28 o 
  -4   0  13       41.77       19.73     39.81 o 
  -3   0  13      214.55      204.57     26.78 o 
  -2   0  13      125.34      112.12     22.83 o 
  -1   0  13        0.29       31.92     29.74 o 
   0   0  13      128.29       99.70     27.91 o 
   1   0  13        8.38      -27.98     27.98 o 
   2   0  13       44.08       80.33     20.58 o 
   3   0  13       67.58      119.94     21.92 o 
   4   0  13       17.12      -26.64     33.90 o 
   5   0  13       20.98       27.91     33.54 o 
   6   0  13       80.46       42.63     38.33 o 
   7   0  13       44.52       34.81     42.14 o 
  -5   1  13        0.64       41.29     39.11 o 
  -4   1  13       12.76       -6.98     26.07 o 
  -3   1  13       99.14      106.97     25.09 o 
  -2   1  13        1.73       -6.27     31.57 o 
  -1   1  13       44.36        1.41     30.51 o 
   0   1  13      113.33      102.27     15.96 o 
   1   1  13        0.43       -9.80     28.54 o 
   2   1  13        4.91       14.23     27.84 o 
   3   1  13       46.51       19.66     31.50 o 
   4   1  13      160.84      163.63     23.54 o 
   5   1  13      149.09      205.84     24.73 o 
   6   1  13       81.03       84.28     25.86 o 
   7   1  13        0.26      -15.71     37.77 o 
  -5   2  13       50.21       55.18     41.08 o 
  -4   2  13      179.81      207.32     28.33 o 
  -3   2  13      149.57      184.27     26.21 o 
  -2   2  13      309.37      293.43     26.57 o 
  -1   2  13       66.25       43.76     21.21 o 
   0   2  13      650.74      628.96     37.77 o 
   1   2  13      431.74      452.13     36.93 o 
   2   2  13     1528.34     1669.68     53.56 o 
   3   2  13      368.07      358.61     26.28 o 
   4   2  13       89.10       98.87     22.62 o 
   5   2  13       17.60      -34.88     34.88 o 
   6   2  13       11.81      -15.01     36.43 o 
   7   2  13       65.02       97.53     26.64 o 
   8   2  13       51.76       46.86     28.26 o 
  -4   3  13        8.13       -5.85     34.04 o 
  -3   3  13       50.87       58.14     23.82 o 
  -2   3  13        1.98      -32.56     32.56 o 
  -1   3  13      483.31      364.60     27.48 o 
   0   3  13       26.13      -21.25     21.25 o 
   1   3  13      234.62      199.64     24.17 o 
   2   3  13        0.29      -30.79     30.79 o 
   3   3  13      232.97      261.44     23.68 o 
   4   3  13      193.44      166.87     25.44 o 
   5   3  13       68.72      101.05     23.89 o 
   6   3  13       60.13       74.41     25.16 o 
   7   3  13        1.79      -33.26     36.08 o 
   8   3  13      127.66       89.14     30.79 o 
  -4   4  13      339.10      377.71     31.92 o 
  -3   4  13      272.86      303.65     28.47 o 
  -2   4  13       15.88       27.91     33.26 o 
  -1   4  13        2.55      -17.69     31.64 o 
   0   4  13      128.36      139.91     17.51 o 
   1   4  13       45.14       34.39     21.35 o 
   2   4  13     1572.05     1681.24     55.74 o 
   3   4  13       15.71       33.82     20.29 o 
   4   4  13        0.01      -25.44     31.57 o 
   5   4  13       31.42      -27.06     33.12 o 
   6   4  13      101.04      124.24     25.93 o 
   7   4  13      484.14      510.76     33.40 o 
   8   4  13      122.44       41.15     45.73 o 
  -3   5  13      188.47      173.63     29.24 o 
  -2   5  13       31.14       35.52     35.09 o 
  -1   5  13      144.73      109.37     24.73 o 
   0   5  13       55.27      -14.05     23.28 o 
   1   5  13        5.55        3.95     30.79 o 
   2   5  13       45.11       65.96     20.72 o 
   3   5  13       27.57       26.43     32.06 o 
   4   5  13       26.53       59.69     23.04 o 
   5   5  13      117.36       85.41     25.58 o 
   6   5  13      129.52       99.01     26.99 o 
   7   5  13        2.18       29.81     36.71 o 
   8   5  13      252.82      180.26     31.36 o 
  -3   6  13        8.16      -18.53     37.49 o 
  -2   6  13       36.42        9.30     34.39 o 
  -1   6  13      459.25      440.50     43.41 o 
   0   6  13      234.24      252.86     18.74 o 
   1   6  13      201.59      175.40     26.00 o 
   2   6  13       17.68       -4.65     32.56 o 
   3   6  13      207.76      177.86     25.72 o 
   4   6  13       81.03       76.74     24.80 o 
   5   6  13      158.04      131.28     27.41 o 
   6   6  13       84.01       64.20     27.34 o 
   7   6  13        5.94       26.43     36.71 o 
   8   6  13       30.58      -39.89     44.11 o 
  -2   7  13       53.85       60.53     28.96 o 
  -1   7  13       84.69       57.50     27.69 o 
   0   7  13        0.06      -13.49     23.81 o 
   1   7  13      193.08      151.44     27.62 o 
   2   7  13       51.50       78.50     24.59 o 
   3   7  13       81.96       95.20     25.30 o 
   4   7  13       84.98      114.09     24.59 o 
   5   7  13       66.72       82.31     24.66 o 
   6   7  13       56.81       47.99     26.28 o 
   7   7  13      172.61      130.86     29.67 o 
  -1   8  13      179.16      163.42     32.56 o 
   0   8  13      106.31      174.07     23.18 o 
   1   8  13       35.77       35.16     36.50 o 
   2   8  13       16.22       49.82     23.04 o 
   3   8  13       14.50       21.35     33.54 o 
   4   8  13      232.86      177.02     30.79 o 
   5   8  13       64.84       91.33     25.65 o 
   6   8  13      347.54      358.05     31.92 o 
   7   8  13      227.35      195.48     32.35 o 
   0   9  13        0.02        8.08     31.96 o 
   1   9  13       87.67       71.03     29.10 o 
   2   9  13       50.72       74.34     27.06 o 
   3   9  13        0.02      -17.19     37.63 o 
   4   9  13       24.12       13.74     38.33 o 
   5   9  13        0.00       -2.33     36.50 o 
   6   9  13        3.83       67.02     27.91 o 
   3  10  13       18.87      -42.49     42.49 o 
   4  10  13      106.55       93.65     29.24 o 
  -2  -5  14       15.26       47.64     25.79 o 
  -1  -5  14        4.06      -35.16     39.11 o 
   0  -5  14       31.33       60.78     18.86 o 
   1  -5  14        6.32      -35.38     37.70 o 
   2  -5  14       33.38       52.22     28.47 o 
  -3  -4  14       11.04        6.06     37.35 o 
  -2  -4  14       15.14        1.97     38.48 o 
  -1  -4  14      125.85      126.98     25.16 o 
   0  -4  14      363.50      312.60     22.92 o 
   1  -4  14       23.80       49.05     25.16 o 
   2  -4  14        1.62       23.40     35.45 o 
   3  -4  14       10.53       15.36     27.06 o 
  -4  -3  14      344.66      438.88     34.81 o 
  -3  -3  14        1.52       37.07     35.52 o 
  -2  -3  14      420.08      450.72     33.33 o 
  -1  -3  14       15.04      -37.35     37.35 o 
   0  -3  14      166.56      154.15     18.63 o 
   1  -3  14       20.77       36.29     35.23 o 
   2  -3  14       67.22       41.08     26.50 o 
   3  -3  14      388.83      439.65     33.26 o 
   4  -3  14       44.21       72.37     25.93 o 
  -4  -2  14       83.44       84.42     28.19 o 
  -3  -2  14        7.62        0.00     33.61 o 
  -2  -2  14      182.25      188.71     27.41 o 
  -1  -2  14       43.02       85.90     23.18 o 
   0  -2  14      221.57      227.86     18.88 o 
   1  -2  14      735.69      707.08     48.48 o 
   2  -2  14      169.28      141.64     26.85 o 
   3  -2  14      671.45      724.27     47.71 o 
   4  -2  14       18.86       27.91     35.23 o 
   5  -2  14      343.53      379.68     32.49 o 
  -4  -1  14       72.35       47.43     41.01 o 
  -3  -1  14      283.78      307.67     29.60 o 
  -2  -1  14        0.04       38.83     32.98 o 
  -1  -1  14      106.80      166.31     23.96 o 
   0  -1  14       42.98       76.59     15.93 o 
   1  -1  14      140.49      137.77     24.59 o 
   2  -1  14      115.40      107.75     24.45 o 
   3  -1  14      201.71      220.78     27.06 o 
   4  -1  14       86.10       39.39     36.71 o 
   5  -1  14       72.35       22.48     38.62 o 
   6  -1  14        6.44      -40.87     40.87 o 
  -4   0  14      137.91      159.33     29.24 o 
  -3   0  14      209.34      199.64     28.19 o 
  -2   0  14       67.92        4.65     38.55 o 
  -1   0  14       10.85        1.69     31.78 o 
   0   0  14       30.64       -7.65     22.83 o 
   1   0  14        8.66      -20.01     30.65 o 
   2   0  14      627.09      675.23     43.06 o 
   3   0  14        2.78       22.90     29.17 o 
   4   0  14        2.80      -32.42     34.11 o 
   5   0  14        0.14       35.45     34.67 o 
   6   0  14       11.55      -19.24     37.91 o 
  -4   1  14        5.08      -40.59     40.59 o 
  -3   1  14        9.65      -24.95     35.38 o 
  -2   1  14       16.56       30.94     31.43 o 
  -1   1  14      899.82      751.83     46.58 o 
   0   1  14        5.85       15.57     23.61 o 
   1   1  14        2.20      -31.64     31.64 o 
   2   1  14      215.20      239.66     24.17 o 
   3   1  14       19.22        8.74     32.56 o 
   4   1  14      371.33      441.84     41.51 o 
   5   1  14      608.55      623.08     49.89 o 
   6   1  14       37.50        3.88     34.67 o 
   7   1  14       35.25       78.29     26.57 o 
  -4   2  14       76.56       70.75     26.99 o 
  -3   2  14      257.52      236.35     29.53 o 
  -2   2  14       77.10       72.30     23.82 o 
  -1   2  14       61.41       50.24     22.69 o 
   0   2  14       38.27        1.05     25.05 o 
   1   2  14     1410.97     1637.33     56.37 o 
   2   2  14     1121.95     1245.81     51.44 o 
   3   2  14      330.44      372.21     36.01 o 
   4   2  14       44.53       24.45     33.54 o 
   5   2  14       69.34       88.93     25.58 o 
   6   2  14        8.74       -7.19     35.80 o 
   7   2  14      628.68      542.04     52.29 o 
  -4   3  14      230.57      193.29     30.87 o 
  -3   3  14      206.00      173.00     28.68 o 
  -2   3  14       27.62      -30.30     33.97 o 
  -1   3  14      216.22      216.34     24.95 o 
   0   3  14      161.31      158.74     40.91 o 
   1   3  14      575.09      604.06     42.84 o 
   2   3  14       89.47       89.64     23.04 o 
   3   3  14        0.79      -32.35     32.35 o 
   4   3  14      132.38      144.67     24.95 o 
   5   3  14      430.87      449.02     43.06 o 
   6   3  14       13.03        5.50     37.70 o 
   7   3  14        2.68        1.97     34.53 o 
  -3   4  14      348.48      350.16     32.13 o 
  -2   4  14       20.50      -10.43     37.84 o 
  -1   4  14      164.76      140.65     24.95 o 
   0   4  14       10.53      -22.84     22.84 o 
   1   4  14        0.38       -4.37     32.13 o 
   2   4  14      275.66      267.22     26.43 o 
   3   4  14      429.43      433.80     39.81 o 
   4   4  14        1.53      -14.94     31.29 o 
   5   4  14       56.93       51.65     36.57 o 
   6   4  14       11.09        2.11     35.23 o 
   7   4  14      122.13      151.44     28.40 o 
  -3   5  14       89.55      110.56     27.06 o 
  -2   5  14       15.28       10.36     25.72 o 
  -1   5  14       25.96       25.72     33.12 o 
   0   5  14       40.64       42.97     16.46 o 
   1   5  14      694.91      704.83     44.04 o 
   2   5  14        0.17      -33.05     33.05 o 
   3   5  14     1036.83     1256.10     51.79 o 
   4   5  14      865.72      924.05     49.89 o 
   5   5  14      621.07      589.12     48.48 o 
   6   5  14        0.06        5.36     34.53 o 
   7   5  14       58.01       52.78     27.48 o 
  -2   6  14       99.64      130.86     26.00 o 
  -1   6  14      423.14      399.06     30.51 o 
   0   6  14      158.62      145.32     18.29 o 
   1   6  14        0.37       21.14     32.42 o 
   2   6  14        8.31       19.31     33.12 o 
   3   6  14      196.82      208.16     27.34 o 
   4   6  14      404.77      462.27     42.21 o 
   5   6  14      406.78      440.85     42.63 o 
   6   6  14       36.01       24.24     36.01 o 
   7   6  14        0.41       27.62     38.97 o 
  -1   7  14      108.30      116.55     26.85 o 
   0   7  14       79.14       72.24     19.11 o 
   1   7  14      262.09      220.85     28.12 o 
   2   7  14      117.21      110.78     26.36 o 
   3   7  14       59.43       47.85     25.16 o 
   4   7  14        0.60       27.55     32.35 o 
   5   7  14       20.45        5.21     37.70 o 
   6   7  14      167.41      190.34     31.43 o 
   7   7  14       75.99       53.56     40.66 o 
   0   8  14      145.45      140.85     34.07 o 
   1   8  14      381.12      445.71     34.04 o 
   2   8  14       80.90       93.58     26.28 o 
   3   8  14        0.39       31.57     24.45 o 
   4   8  14      264.89      314.01     29.95 o 
   5   8  14        1.77       36.78     34.46 o 
   6   8  14        8.63       -7.89     39.81 o 
   1   9  14        0.07       33.90     26.00 o 
   2   9  14        0.37       -8.17     37.35 o 
   3   9  14      208.75      230.15     30.16 o 
   4   9  14      241.03      196.75     32.84 o 
   5   9  14      176.10      200.91     30.79 o 
  -2  -4  15       80.10       52.99     28.75 o 
  -1  -4  15       66.74       90.06     28.33 o 
   0  -4  15       23.16       -0.55     27.27 o 
   1  -4  15       57.91       20.37     39.46 o 
   2  -4  15        1.39      -18.39     40.10 o 
  -3  -3  15       68.36       75.89     29.03 o 
  -2  -3  15        3.54       25.58     24.45 o 
  -1  -3  15       23.35      -15.64     37.70 o 
   0  -3  15        5.40       18.56     24.82 o 
   1  -3  15       55.92       15.08     42.07 o 
   2  -3  15       74.47       44.68     41.58 o 
   3  -3  15       11.77       20.22     36.71 o 
   4  -3  15       25.50      -42.84     42.84 o 
  -3  -2  15      161.85      183.78     29.81 o 
  -2  -2  15        9.93      -13.39     37.07 o 
  -1  -2  15       30.35       28.68     24.88 o 
   0  -2  15        0.60        8.01     23.86 o 
   1  -2  15       91.49      101.97     26.71 o 
   2  -2  15      570.48      530.84     49.61 o 
   3  -2  15        0.81      -11.20     36.78 o 
   4  -2  15        1.88       19.59     37.77 o 
   5  -2  15       13.04       53.27     38.41 o 
  -4  -1  15        0.37        0.00     39.11 o 
  -3  -1  15       54.47       82.31     26.85 o 
  -2  -1  15       32.12       -2.18     37.07 o 
  -1  -1  15      108.26      171.45     25.65 o 
   0  -1  15       32.11       22.82     24.16 o 
   1  -1  15        7.76        9.72     35.52 o 
   2  -1  15        0.30      -34.39     34.39 o 
   3  -1  15        2.67       -9.02     33.97 o 
   4  -1  15      400.78      403.36     31.99 o 
   5  -1  15       21.39       46.58     27.20 o 
  -4   0  15       19.31       36.08     35.38 o 
  -3   0  15      126.96      100.42     27.34 o 
  -2   0  15       23.04       26.71     34.74 o 
  -1   0  15       12.30       31.22     23.33 o 
   0   0  15        0.84       11.57     18.82 o 
   1   0  15      221.79      234.03     25.93 o 
   2   0  15       19.61       23.25     23.96 o 
   3   0  15      216.85      241.64     25.23 o 
   4   0  15       18.31       60.88     23.33 o 
   5   0  15        2.13      -19.03     37.91 o 
   6   0  15        2.17       12.19     39.74 o 
  -4   1  15       58.56       23.33     28.61 o 
  -3   1  15       79.46       35.02     37.42 o 
  -2   1  15      102.54      156.65     26.92 o 
  -1   1  15      302.10      299.21     28.40 o 
   0   1  15        1.05      -15.12     22.77 o 
   1   1  15       35.18       41.44     33.26 o 
   2   1  15       86.35       86.18     25.09 o 
   3   1  15      170.27      208.94     26.57 o 
   4   1  15       74.39       15.43     35.09 o 
   5   1  15       81.39       97.18     27.69 o 
   6   1  15       37.13       71.74     26.64 o 
  -3   2  15       27.44      -41.15     41.15 o 
  -2   2  15       24.68       40.17     24.66 o 
  -1   2  15       81.24       46.79     25.44 o 
   0   2  15        5.05       -5.74     23.76 o 
   1   2  15       50.55       33.61     34.04 o 
   2   2  15      358.35      380.25     28.68 o 
   3   2  15      138.73      182.23     25.65 o 
   4   2  15       54.94       88.02     25.09 o 
   5   2  15       11.30       41.65     33.19 o 
   6   2  15        7.15       -2.33     39.04 o 
   7   2  15        6.65      -29.24     39.74 o 
  -3   3  15       31.80      -17.69     37.84 o 
  -2   3  15       12.35       10.64     33.82 o 
  -1   3  15        3.23       13.67     32.13 o 
   0   3  15       16.18       41.68     18.76 o 
   1   3  15      449.01      524.92     43.69 o 
   2   3  15       23.06       36.64     31.99 o 
   3   3  15      242.76      261.23     27.27 o 
   4   3  15      520.18      606.73     44.32 o 
   5   3  15      209.88      222.05     26.71 o 
   6   3  15        5.91      -22.48     37.49 o 
   7   3  15       79.42       81.04     29.81 o 
  -3   4  15        0.70       -1.76     37.84 o 
  -2   4  15      615.17      598.98     50.31 o 
  -1   4  15       69.91       64.41     26.07 o 
   0   4  15       55.52       20.47     28.01 o 
   1   4  15        8.89      -19.31     34.67 o 
   2   4  15        4.75      -32.77     32.77 o 
   3   4  15        4.48       33.61     23.04 o 
   4   4  15      452.25      475.17     43.97 o 
   5   4  15       38.66       20.51     34.88 o 
   6   4  15        4.41       33.54     36.50 o 
   7   4  15      210.38      185.61     30.51 o 
  -2   5  15        8.71      -35.66     38.62 o 
  -1   5  15      195.84      201.47     27.91 o 
   0   5  15      127.61      109.77     21.60 o 
   1   5  15      320.30      357.70     29.60 o 
   2   5  15        1.22      -33.33     33.33 o 
   3   5  15      136.60      137.91     25.72 o 
   4   5  15       35.69       73.78     23.33 o 
   5   5  15        7.15       24.88     32.84 o 
   6   5  15      104.28       72.44     27.13 o 
   7   5  15       53.80       20.51     38.48 o 
  -2   6  15      107.46       89.42     29.60 o 
  -1   6  15        6.49       37.35     37.98 o 
   0   6  15       42.22       28.92     26.26 o 
   1   6  15      204.02      222.33     27.62 o 
   2   6  15        0.82       23.96     33.33 o 
   3   6  15       60.40       37.49     38.19 o 
   4   6  15        5.76       11.84     35.73 o 
   5   6  15        0.02       12.54     34.60 o 
   6   6  15       19.78       83.36     26.85 o 
   7   6  15       25.76       62.01     28.33 o 
  -1   7  15      239.73      252.56     30.02 o 
   0   7  15        4.38       22.19     22.30 o 
   1   7  15       76.01      -41.36     41.36 o 
   2   7  15      114.80       91.96     28.96 o 
   3   7  15        4.02      -37.98     37.98 o 
   4   7  15        0.04       31.57     35.16 o 
   5   7  15        7.07       47.35     36.57 o 
   6   7  15       12.61       10.29     40.87 o 
   0   8  15       63.16        0.73     30.50 o 
   1   8  15      358.35      451.77     34.67 o 
   2   8  15        0.21       17.62     37.00 o 
   3   8  15        5.26      -13.67     38.19 o 
   4   8  15       22.35      -38.69     38.69 o 
   5   8  15       88.72       52.78     41.51 o 
   6   8  15      165.55      163.06     31.22 o 
   3   9  15      119.50      106.76     30.58 o 
   4   9  15       79.51       48.76     41.51 o 
  -2  -3  16       67.82       89.92     30.79 o 
  -1  -3  16        5.00      -41.44     41.44 o 
   0  -3  16      250.23      235.46     21.44 o 
   1  -3  16       35.40       -8.10     38.97 o 
   2  -3  16       94.15       49.54     40.31 o 
  -2  -2  16       17.11       32.77     39.04 o 
  -1  -2  16       34.64       28.40     27.13 o 
   0  -2  16      182.26      191.16     19.85 o 
   1  -2  16      338.54      281.17     32.27 o 
   2  -2  16       92.33       88.16     28.89 o 
   3  -2  16      578.36      531.54     50.81 o 
   4  -2  16      253.32      243.19     30.94 o 
  -3  -1  16       12.71      -25.16     41.08 o 
  -2  -1  16       56.74       33.40     40.45 o 
  -1  -1  16      381.55      352.84     32.42 o 
   0  -1  16       31.79       41.19     22.30 o 
   1  -1  16        2.95      -36.15     36.15 o 
   2  -1  16        0.03      -12.90     35.94 o 
   3  -1  16      281.77      282.44     30.09 o 
   4  -1  16       33.79       15.71     39.89 o 
   5  -1  16      296.36      302.87     33.19 o 
  -3   0  16        3.40       43.41     36.57 o 
  -2   0  16       44.40       17.62     39.46 o 
  -1   0  16      167.65      194.70     29.03 o 
   0   0  16      188.09      171.56     22.80 o 
   1   0  16       50.11       10.15     37.28 o 
   2   0  16      145.50      162.99     27.13 o 
   3   0  16        0.42       37.56     36.29 o 
   4   0  16      134.02      117.61     27.48 o 
   5   0  16       51.77       38.41     38.90 o 
  -3   1  16       98.34       32.84     40.24 o 
  -2   1  16        4.70       23.33     37.84 o 
  -1   1  16       17.77       67.37     25.23 o 
   0   1  16       26.10      -25.54     25.54 o 
   1   1  16      851.58      852.32     53.06 o 
   2   1  16      114.92      145.38     24.38 o 
   3   1  16        9.95      -20.86     35.59 o 
   4   1  16      126.11      113.60     27.69 o 
   5   1  16       39.33       58.07     39.25 o 
   6   1  16       39.17      -35.09     44.68 o 
  -3   2  16        1.22       23.25     37.70 o 
  -2   2  16      270.25      252.00     29.39 o 
  -1   2  16      122.55       79.21     26.50 o 
   0   2  16      218.89      228.35     19.34 o 
   1   2  16        2.59      -33.47     33.47 o 
   2   2  16       12.98       37.84     33.12 o 
   3   2  16      752.79      749.85     49.54 o 
   4   2  16     1070.93     1160.97     56.30 o 
   5   2  16      248.17      217.25     29.60 o 
   6   2  16      111.94       22.48     43.76 o 
  -3   3  16       20.47       53.49     40.45 o 
  -2   3  16       43.50       37.28     38.69 o 
  -1   3  16       45.97       61.94     25.86 o 
   0   3  16      157.78      128.82     19.21 o 
   1   3  16      193.53      188.43     26.85 o 
   2   3  16      168.11      193.22     27.27 o 
   3   3  16      196.09      225.64     28.47 o 
   4   3  16       92.17       77.94     26.21 o 
   5   3  16       30.57       35.23     37.56 o 
   6   3  16      317.39      369.54     31.92 o 
  -2   4  16      243.86      205.98     30.44 o 
  -1   4  16      672.14      595.67     49.40 o 
   0   4  16        3.15      -31.18     31.18 o 
   1   4  16       29.86       31.71     23.96 o 
   2   4  16       10.15       42.28     33.54 o 
   3   4  16       15.47       71.24     25.30 o 
   4   4  16      287.06      291.74     29.31 o 
   5   4  16       68.35       41.65     26.07 o 
   6   4  16       41.67      -41.65     41.65 o 
  -2   5  16       24.93       46.86     37.98 o 
  -1   5  16       66.02      121.56     25.93 o 
   0   5  16       57.62       37.34     56.23 o 
   1   5  16      155.41      151.44     27.98 o 
   2   5  16        0.81      -36.50     36.50 o 
   3   5  16      374.98      356.64     30.79 o 
   4   5  16       17.08      -30.44     37.49 o 
   5   5  16      107.45      106.76     28.75 o 
   6   5  16      488.82      422.67     37.00 o 
  -1   6  16        0.50      -37.49     38.69 o 
   0   6  16       24.73        9.78     23.11 o 
   1   6  16      213.70      191.67     29.39 o 
   2   6  16       92.63      109.51     26.64 o 
   3   6  16        0.07       17.90     35.66 o 
   4   6  16        7.11       -5.36     38.19 o 
   5   6  16       54.15       54.19     38.90 o 
   6   6  16      124.82       91.89     29.03 o 
   0   7  16        0.77        0.34     29.42 o 
   1   7  16       64.39       44.40     39.11 o 
   2   7  16      228.69      246.22     30.23 o 
   3   7  16      757.40      688.76     54.19 o 
   4   7  16       79.49      110.28     28.54 o 
   5   7  16       48.72       52.57     29.17 o 
   6   7  16       13.36      -25.37     43.06 o 
   2   8  16      177.20      199.71     31.08 o 
   3   8  16       78.94       62.72     28.47 o 
   4   8  16        2.15      -19.03     38.55 o 
   5   8  16       34.22       10.64     41.58 o 
  -1  -2  17      103.00      122.97     28.96 o 
   0  -2  17      237.23      240.72     36.22 o 
   1  -2  17        0.12       -2.25     39.67 o 
   2  -2  17       47.45       37.91     41.15 o 
  -2  -1  17      132.19      114.16     29.74 o 
  -1  -1  17        1.25       26.50     35.66 o 
   0  -1  17        0.39      -18.59     26.59 o 
   1  -1  17      106.56      126.00     28.47 o 
   2  -1  17      103.12      114.23     28.33 o 
   3  -1  17       48.60       22.55     41.22 o 
   4  -1  17       55.10       51.09     42.35 o 
  -2   0  17       19.25       44.18     36.01 o 
  -1   0  17        2.92      -36.50     36.50 o 
   0   0  17        0.00      -26.37     26.37 o 
   1   0  17       48.68       -7.54     38.83 o 
   2   0  17        0.29      -22.76     35.52 o 
   3   0  17      103.71       86.25     27.27 o 
   4   0  17        2.40       -9.94     37.77 o 
  -2   1  17      141.03      142.63     30.09 o 
  -1   1  17       59.46       27.34     39.53 o 
   0   1  17      220.27      212.15     21.81 o 
   1   1  17      137.31      135.86     26.00 o 
   2   1  17       43.63       -5.92     39.96 o 
   3   1  17       66.60       73.71     26.78 o 
   4   1  17        0.34       49.75     25.37 o 
   5   1  17        0.22      -14.59     36.78 o 
  -2   2  17       83.64       75.68     26.57 o 
  -1   2  17       25.44       31.22     37.84 o 
   0   2  17       66.20       17.14     21.64 o 
   1   2  17        5.09       45.03     36.29 o 
   2   2  17       55.61      128.46     24.59 o 
   3   2  17      109.89      114.72     26.07 o 
   4   2  17      141.80      102.18     27.69 o 
   5   2  17       38.21      -21.70     38.05 o 
  -2   3  17       51.37        6.34     41.36 o 
  -1   3  17        0.03       43.41     38.41 o 
   0   3  17       23.25       23.84     26.82 o 
   1   3  17      184.25      214.15     27.84 o 
   2   3  17       65.44        5.36     37.91 o 
   3   3  17       39.89       56.09     26.14 o 
   4   3  17       94.42       61.87     28.33 o 
   5   3  17      490.44      455.79     34.18 o 
   6   3  17      252.93      239.87     32.27 o 
  -1   4  17        0.00      -18.32     37.14 o 
   0   4  17      496.21      462.19     87.59 o 
   1   4  17        3.97      -16.49     35.87 o 
   2   4  17        1.00        4.23     24.03 o 
   3   4  17       79.65      119.30     26.50 o 
   4   4  17        2.35       17.90     25.65 o 
   5   4  17        3.91        5.71     40.52 o 
   6   4  17      140.72      169.12     28.47 o 
  -1   5  17      110.38      100.63     30.16 o 
   0   5  17        7.94        4.32     27.65 o 
   1   5  17       65.13       62.65     26.43 o 
   2   5  17       94.95      109.79     28.61 o 
   3   5  17      208.90       58.14     44.40 o 
   4   5  17       82.65       42.49     26.57 o 
   5   5  17      332.73      325.99     32.49 o 
   6   5  17       99.29       25.37     44.25 o 
   0   6  17      307.74      319.20     44.11 o 
   1   6  17       71.31       58.49     27.27 o 
   2   6  17        0.04       37.28     36.01 o 
   3   6  17       74.08       11.70     43.55 o 
   4   6  17        4.58       25.58     36.36 o 
   5   6  17      420.08      406.74     34.95 o 
   1   7  17        0.42       19.17     36.36 o 
   2   7  17       85.70       -4.37     42.99 o 
   3   7  17       80.00      100.35     27.91 o 
   4   7  17       89.35       56.73     29.39 o 
   5   7  17       51.85       44.75     29.39 o 
   0  -1  18       59.07       54.49     23.67 o 
   1  -1  18       69.53       23.25     42.35 o 
   2  -1  18       26.16      101.12     26.57 o 
  -1   0  18       64.94       49.12     40.66 o 
   0   0  18       35.83       26.78     23.18 o 
   1   0  18        8.11       69.20     24.59 o 
   2   0  18      228.81      205.20     31.78 o 
   3   0  18       45.48       70.26     27.41 o 
  -1   1  18        2.56        8.60     38.26 o 
   0   1  18       56.35       50.30     22.94 o 
   1   1  18      266.08      294.63     30.51 o 
   2   1  18       11.39      -10.08     39.18 o 
   3   1  18      245.70      258.27     31.29 o 
   4   1  18       19.64      -33.05     40.38 o 
  -1   2  18        4.28       36.01     34.18 o 
   0   2  18       32.82       -6.29     27.26 o 
   1   2  18        4.21       -1.97     38.97 o 
   2   2  18      106.19      110.07     28.12 o 
   3   2  18       59.05       15.57     39.67 o 
   4   2  18        5.88      -28.54     38.26 o 
   5   2  18       48.75       53.42     27.69 o 
  -1   3  18        0.37       36.29     39.74 o 
   0   3  18      115.98      142.69     19.51 o 
   1   3  18       17.35       37.21     38.62 o 
   2   3  18      134.88      122.62     30.09 o 
   3   3  18      227.65      224.37     31.15 o 
   4   3  18       37.15       62.65     27.48 o 
   5   3  18       26.00      -14.59     39.60 o 
   0   4  18      423.96      423.23     72.09 o 
   1   4  18      340.29      386.38     31.50 o 
   2   4  18        0.45        5.92     40.45 o 
   3   4  18        0.01        3.81     36.93 o 
   4   4  18        4.76       50.60     36.71 o 
   5   4  18       29.33       44.40     40.38 o 
   0   5  18        1.88      -30.05     30.05 o 
   1   5  18       83.52       51.37     39.81 o 
   2   5  18      139.42      165.67     28.19 o 
   3   5  18      196.47      170.46     31.29 o 
   4   5  18       46.47       76.74     27.27 o 
   5   5  18       42.64       70.19     29.67 o 
   2   6  18       26.12       54.68     39.25 o 
   3   6  18       18.78      -37.70     37.70 o 
   4   6  18       11.25      -20.93     39.11 o 
   2   1  19       13.77      -10.92     39.67 o 
   1   2  19       30.16       63.70     28.61 o 
   2   2  19       92.39       91.75     28.40 o 
   3   2  19       26.03       34.04     39.96 o 
   1   3  19       20.46      -38.26     41.01 o 
   2   3  19      153.17      183.78     30.65 o 
   3   3  19      120.69      127.90     30.51 o 
   2   4  19       62.52       97.46     28.82 o 
   3   4  19       22.67      -12.75     41.22 o 
                                                 
